# Supplementary material for: Genetic screening identifies a SUMO protease dynamically maintaining centromeric chromatin
Source: Nat Commun. 2020 Jan 24;11:501. doi: 10.1038/s41467-019-14276-x (PMC6981222; doi:10.1038/s41467-019-14276-x)
Supplement: Supplementary file 8 — Source Data file 1 [file 41467_2019_14276_MOESM8_ESM.xlsx]

## Sheet: Fig. 2E_left
Experiment 1			Experiment 2			Experiment 3			AVG normalized to Ctrl
SM98_Ctrl_old_ca-snap	SM98_senp6_old_ca-snap		SM102_Ctrl_old_ca-snap	SM102_senp6_old_ca-snap		SM104_Ctrl_old_ca-snap	SM104_senp6_old_ca-snap		SM98_102_104_Ctrl_old_ca-snap_mean_norm	SM98_102_104_senp6_old_ca-snap_mean_norm
									1	0.09
									1	0.1
4954	90		371	54		1972	2109		1	0.14
4306	169		427	48		1730	2865
6391	116		846	53		1184	792
5758	245		323	63		2308	4667
12613	70		310	85		1555	1755
14382	103		343	67		1340	3168
3858	620		757	66		1389	2282
7638	67		607	64		4295	1641
3116	222		977	49		5239	154
17216	112		494	60		6527	261
2061	1328		499	56		3417	299
4863	973		856	51		5237	554
2083	293		372	95		5384	182
5268	872		512	210		2052	173
5659			630	154		3196	196
4032			297	73		3098	327
3924	891		547	53		5240	142
2099	478		931	268		2820	148
793	416		547	73		6987	212
2216	226		402	172		1776	488
2286	173		927	50		6249	200
4693	55		722	72		3575	85
3500	81		632	65		3551	119
2576	85		773	64		3953	217
3125	205		1132			5362	335
4379	107		1466			4544	186
3580	62		1000	126		4325	176
5033	69		762	1077		2931	158
3450	166		685	167		3107	127
6913	64		955	75		5710	183
2955			1136	56		1551	203
477			824	59		3191	303
2212	98		1052	50		1934	229
1609	87		440	67		744	116
1264	243		352	73		6118	201
1559	85		699	51		2464	184
3440	466		1307	64		2391	96
2692	101		1122	60		1815	1336
2132	98		1131	56		3165
1607	350		188	49		4168
6924	94		498	161		1816	296
2092	85		552	60		2751	308
2437	90		700	120		3482	220
5992	109		1078	84		4164	386
1420	121		1421			14130	383
4447	152		629			7890	406
3584	116		334	35		6383	170
2126	84		871	37		6399	547
976	75		444	34		5622	273
1719	59		375	44		5007	190
4201	92		396	39		6234	240
2972	87		679	206		10855	259
1552	90		353	47		9900	166
3360	92		938	42		8492	174
1469	80		305	32		6395	186
2133	222		895	43		4139	131
2961	84		487	43		11782	142
3976	81		1130	36		3934	94
3305	68		600	47		2348	133
2893	52		255	63		6158
2508	1400		526	39		5085
3567	3157		433	46		3793	105
2502			272	49		806	466
2311			688	48		145	576
965	1980		408	38		4351	1432
1855	98		457	45		346	398
4252	111		302	36		482	298
2643	122		753	48		5783	1305
2229	141		1297	41		224	199
	104		791	50		115	646
	139		845	72		2104	467
3193	157		924	55		1937	197
4634	114		1672	54		478	543
2577	165		737	44		181	535
4012	107		690	65		816	398
5594	236		1164	28		3251
3285	191		1327	37		3757
2887	80		326			618	676
3625	89		760			638	676
2179	260		633	60		369	1668
3943	101		837	46		519	121
4611	192		1166	59		200	97
2749	79		681	52		237	105
1482	199		908	58		168	233
3522	121		2156	57			237
3454	126		522	60			102
3691	76		627	116		2044	151
1098	92		682	76		2027	165
3776	125		1017	164		3038	139
3511	77		1290	56		2228	95
3458	72		1787	45		3529	204
2962	81		926	85		3979	155
2264	127		1649	65		4295	159
3442	72		1370	54		2349	117
4545	79		414	162		1257	85
4730	75		1210	55		2940	124
3393	111		1898	475		2713	279
6822	82		670	164		3279	103
4012	101		1357	83		2681	179
889	101		967	79		3756	86
2853	72		434			2529	122
2015	91		481			3716	172
4023	68		934	49		1954	200
5161	110		520	159		944	160
2928	102		1497	55		1560	149
3016	139		1449	53		1769	169
3311	73		1118	41		3226	156
6368	106		365	138		2973	161
6030	128		847	70		2072	85
2639	136		1438	108		4099	154
3972	84		1640	54		7513
5683	108		1206	44		1488
2197	69		676	72		5001	77
3489	108		866	50		2105	70
3260	236		1804	60		3382	129
2470	108		843	133		1655	245
3658	124		711	95		3877
4395	110		1691	163		2271
6703	100		1094	114		5342	169
4688	131		1042	191		2471	166
2802	81		444	139		6725	198
3981	84		1818	85		1473	228
3732	83					5048	182
4176	85					2362	227
6329	105		430	45		2554	239
2170	1439		749	35		1944	125
8094	112		626	48		4897	111
4551	90		3167	47		3903	339
4376			2736	40		3080	141
4825			2220	39		1159	148
4237	76		1374	31		2401	392
4986	79		661	33		9444	219
4292	90		2048	48		3182	383
2966	78		576	45		3610	110
4523	208		1622	57		2694	211
2834	122		1353	44		2545	195
4615	100		2870	42		2305	263
688	181		584	39		2348	420
2287	151		688	214		2362	183
4886	95		308	504		1623	211
3078	160		2191	577		3409	124
5792	87		918	362		2315	603
3236	81		1502	96		2302
2264	94		775			1263
2885	98		1641			3446	113
7034	134		1035	57		2225	144
2520	130		318	59		2370	241
6658	117		624	67		2190	106
1671	108		1159	56		4935	119
3057	249		1363	57		2619	166
2861	116		227	58		5320	84
2753	110		173	73		3974	102
10145	148		542	61		1863	126
3498	113		611	897		3980	88
9949	144		209	60		3897	102
1973	87		672	46		3957	126
3293	106		606	45		2300	166
3944	155		598	52		3330	123
3051	80		735	63		2353	103
2350	78		400	73		5881	120
5934	100		577	95		5954	117
7173	100		66	49		2947	157
3788	137		649	63		3510	149
3799	173		458	58		2956	170
4666	162		445	65		4999	119
3055	79		1095			3416	105
3897	123		509			3284	90
2363	136		166	64		4838	108
6826	88		995	53		4287	106
3110	86		173	47		4332	94
2061	92		192	64		6552	148
	97		267	67		2311	205
	94		770	158		5103
1083			693	55		2776
1065			81	85		4181	252
1109	70		323	68		10421	333
1813	92		980	102		3210	156
460	88		1198	91		9274	159
2310	66		112	88		2024	118
785	81		478	65		5073	318
2579	80		994	48		7459	168
637	92		383	72		1636	187
2445	106		127	47		2847	200
4261	110		502	88			144
5729	74		1174	71			165
4398	81		323	58		2408	187
3774	82		79	49		3702	209
1555	75		749	52		1828	192
3150	92		1566	63		957	143
2346	80		824	78		3339	155
1507	110		975	89		2662	129
4716	71		293			3623	211
1931	64		124			1135	231
2477	125		532	36		2422	202
5904	89		1109	47		1447	188
5925	68		1217	69		6488	167
4039	71		684	49		366	269
3892	85		1093	60		2944	286
7649	160		590	107		5754	442
1914			551	87		8460	249
5312			300	31		7957	372
2691	382		401	65		8845	161
4365	385		1094	180		2580	774
2538	250		472	143		6902	452
3034	282		1069	53		5402	1278
1975	692		809	44		4078	1050
5420	626		1304	44		8606	1034
4882	178		597	113		5800	901
2503	137		1798	50		2830	1503
3739	127		464	41		4101	1214
2253	163			168		7302
3842	249			1375		4434
1784	137		339	74		2548	285
2620	96		550	42		4091	112
3547	355		620	35		6428	145
2719	193		903	30		8792	182
1309	85		469	36		7937	456
3793	145		1031	51		6995	242
2811	72		1720	40		3785	179
1529	433		798	40		5067	535
2278	125		1109	41		9414	99
5347	161		1413	44		8430	142
4576	100		1729	41		4844	445
4194	975		1225	49		3123	197
4773	826		631	54		2960	210
2168	181		172	196		8153	284
1234	327		770	55		5112	118
1270	587		949	48		4449	255
6730	275		1352	79		1426	325
2441	240		519	56		1340	134
1360	48		518	66		1228	278
4209	379		824	47		1461	179
2659	237		395			946	151
1775	54		441			1758	124
3821	169		1016	182		1088	109
2084	84		269	59		3794	169
4642	76		775	67		1503
	133		428	46		2417
	83		958	314		1842	1281
4192	384		1259	84		1646	3332
2021	270		2398	75		1557	2431
1528	194		1215	54		3076	2654
1543	582		1601	69		5505	3318
3911	167		855	71		5887	2869
4203	791		474	102		2418	135
3076	280		1563	49		2257	135
3572	122		767	61		2132	102
567	345		1525	83			133
2086	1211		603	69			122
2754	96		726	51		3747	80
1954	538		852	1266		1955	128
937	597		483	34		2118	112
553	219		660	154		3969	91
1197	192		562	48		3305	113
1916	537		412	47		5369	111
1567	245		1046	47		5362	176
1719	552		534	64		4413	313
681	189		552	52		1417	102
673	161		283	71		4167	60
2407	539		451	43		5618	82
5036	125		931	49		1990	92
3428	141		633	50		3723	78
744	138		913	61		2760	85
2767			340	51		3502	78
5162			633	42		4901
2268	93		1082	58		1760
2269	66		1961			3300	173
2761	107		302			3758	166
2020	74		1198	106		4766	145
1402	107		368	47		2875	113
2393	99		1233	32		2058	165
2791	68		798	56		4612	121
5009	211		609	40		7523	139
2358	87		254	57		3312	2892
2262	72		241	83		4829	2642
3816	203			50		5733	174
2214	77			47		3654	98
4010	59		1264	59		4354	100
1810	76		1464	56		2787	101
3403	82		1031	130		467	109
2833	52		1891	67		3330	135
1157	69		738	55		4883	193
1696			474	76		2477	110
2126			1565	52		4713	162
1063	472		376	66		2313	171
1064	667		1070	56		2353	854
2902	911		466	77		11238	459
2266	504		727	54		2399	2090
765	871		356	63		3061	711
2409	354		1697	106		1499	867
1394	643		708	58		1726	2041
2221	125		693	50		5965	353
309	203		1056	59		2936	288
2073	437		1292	33		2494
936	146		266	66
1369	133		560	57			393
1628	147		1184	48		2256	417
1077	323		1529	60			429
1104	729		1162	43			786
1864	191		545	46		1229	591
1771	158		420	58		1049	373
1542	429		761	52		2031	1092
1288	251		574	59		2628	1526
1728	117		2210	70		1800	1225
1555	464		1264	45		2309	978
779	371		2326	54		3908	926
3315	94		3314	58		1999	439
5458	94		1534	60		4729	700
1842	133		2021			2534	346
820	145		1183			9075	333
1920	123		1337	541		4566
2243	397		1331	353		3917
1584	170		832	672		5885	1074
1863	208		616	525		3597	209
8243	1008		874	218		924	207
8032	733		1534	308		3686	326
1917	1047		620	145		12362	291
2052	935		1026	225		7797	447
1924	1435		905	323		1393	615
720	106		1669	547		2244	2107
3833	131		1305	60		1133	209
3643	413		1218	620		2581	569
2394	123		818	45		2978
2702	382		1633	45		1508
1391	94		1929	56		7396	118
3365	105		703	74		4649	53
1347	165		506	77		5220	197
734	90		1067	36		6044	433
2058	77		813	54		4492	125
693	111		1067	60		6665	59
1841	118		849	51		6005	91
3349	108		885	75		5736	118
3435	55		564	45		2489	96
	130		881	51		3653	226
	496		668	53		3714	441
4285	78		909	83		5080	96
2669	67		1305	67		2693	157
1419	68		393	86		9823
4922	947		745	60		2829
949	678		1002	45			482
2791	894		849	48			2065
2619	114		819	62		2400	289
8408	756		353	59		1650	1278
986	629		1481	55		1609	668
4383	51		723	45		2342	329
9488	1825		239	62		3480	740
2542	519		287	55		1344	1339
1298	71		863	46		3035	663
9048	1814		995			2465	599
2787	72		1159			1444	208
1439	918		695	165		1596	186
1338	788		315	267		2401	355
3776	243		782	50		1781	424
2433	1125		481	50		2103	468
3784	434		1470	52		1598	174
7537	422		1216	79		5127	229
1489	920		825	77		2981	192
3052	762		1445	47		2170	360
3048	841		927	97		3133	235
5569	747		283	52		3946	245
2730	1539			54		2322	181
4063	561			58		1844	262
6671	1083		388	55		3277	792
10484	882		513	43		564	247
3571	768		343	38		4167	419
5624	610		418	42		1444	122
3606	127		1991	56		4926	103
5381			1422	111		6071	163
2356			339	42		10407	323
2385	109		1295	45		2827	112
4124	102		865	82		3486	256
2118	89		1504	58		3885	174
3558	196		1698	65		2369	188
1693	93		1579	87		604	206
6826	201		797	66		2525	197
3649	131		833	51		3786	528
4260	362		1154	68		6009	232
2043	83		1240	49		740	569
2995	121		1037	40		2514	339
1450	114		650	61		6083	297
2340	84		959	93		1781	212
3541	87		1070	51		5609	138
1340	107		611	58		5931	181
6807	103		905	58		2523	173
5588	97		1478	55		2151	71
4239	171		1874	60		2722	200
2870	121		1365	77		5057	242
6018	145		1590	77		7523	123
2500	102		1744	45		2559	146
2282	541		885	60		1792	278
1863	168		890	34		3035	214
2779	120		905			1736
3957	262		955			8759
2365	173		1930	340		2564	254
6212	118		833	88		1960	193
7842	94		813	412		2549	163
2682	115		836	75		3583	252
3811	114		765	506			139
2128	79		488	422			149
2388	111		1175	418		4214	124
7897	125		705	52		1922	126
4503	109		1575	38		5426	354
5514	237		630	50		5205	660
5239	104		1392	41		1976	446
3620	114		893	55		2079	267
2566	68		2483	57		4256	373
5729	326		969	67		2797	1364
4157	97		1231	44		5642	1056
2308	92		1455	43		2281
4432			1239	43		3712
3404			1188	33		1454	184
4291	1422		1075	99		3645	214
2402	595		1839	47		5008	148
5917	674		1720	34		2148	280
4372	563		1696	48		5146	380
2299	780		2329	120		5579	262
2525	1981		1529	55		3631	398
6778	905		1152	34		1262	431
4415	1760		1863	44		2670	119
3028	2256			34		3358	365
4053	462			46		4814	155
2597			207	36		2528	233
1989			355	65		2578	157
3421	173		1295	44		3732	163
1985	528		569	46		2040	193
3269	287		629	59		2990	69
	272		698	47		1963	201
	769		664	38		3443	186
1781	582		383	44		5048	317
3490	104		691	560		2411	197
3843	177		668	587		2386	167
2613	371		549	366		1165	183
3066	96		668	709		4548
1825	99		801	723		5859
5614	140		642	44		3645	153
4941	193		1253	33		5540	203
8330	92		1536	618		2819	663
4736	1928		1282	342		3714	161
4362	148		2342	43		5230	144
3784	140		1394	686		7796	217
4636	187		1271	69		5482	73
5708	131		1892	43		6778	89
2052	347		637	329		10529	153
3075	1333		2380			3008	640
4009	117		2575			3570	247
6983			2265	52		4462	567
2922			1001	44		4435	70
3936	69		1025	35		9112	302
1681	47		753	33		10900	214
3874	51		1585	48		6298	158
7996	53		394	54		11682	647
3216	75		1057	50		11388
3795	156		1486	33		4264
3097	261		888	45		4703	600
8153	48		748	46		2193	513
4201	80		854	43		3269	441
4455	69		1801	39		2272	330
3056	83		2905	90		5198	129
3911	57		685	56		1988	138
2250	88		1787	57		4769	211
4690	61		1060	39		2657	110
4739	54		1369	398		4545	183
6337	79		658	43		3441	148
2220			1217	49		2763	134
4233			1742	40		5573	264
3903	108		545	68		1390	299
1537	143		1470	79		3478	203
3943	157		740	96		4505	207
6164	105		777			4192	147
2097	194					7901	217
3198	184			446		6493	123
2796	668		35	240		4404	148
3670	189		25	713		2082	246
7103	237		1503	48		5538	151
4873	358		48	51		8618	119
2164	105		1054	73		2592	152
	4044		2360	64		2159	220
	546		40	69		1087	231
3305	674		31	42		1436	164
2726	123		1648	131		1500	167
1582	161		1731	117		1451	142
1942	5384		39	45		1601
1355	585		45	68		1139
2189	149		1545	67			612
2522	117		1899	68			1157
4170	225		817	80		2281	477
2212	117		41	67		2667	5904
3825	303		51	67		1942	1228
1550	8041		1157	65		3274	1151
1439	90		762	52		2991	1096
5461	5333		1688	56		3172	4480
7282	3587		33	75		5238	2286
1238	154		463	588		3681	593
1143	114		1621			2154	1441
1128	95		36			3119	1256
2279	105		35	98		1518	6152
4099	104		314	36		2705	4442
2097	217		47	44		1966	848
2840	91		38	48		2352	640
3256	495		38	117		137	1370
3615	435		34	36		1355	893
3225	124		872	44		1269	814
3597	100		837	40		1630	534
3772	380		1012	36		1169	932
2704	183		756	65		1488	466
5517			461	22		1213	1427
6296			1146	35		2045	590
3595	60		913	69		2517	1093
3328	74		688	104		1097	792
5766	221		800	84		855	765
7190	497		618	36		814	1837
9278	166		1102	45		3336	594
7040	74		790	51		346	1319
4854	107		906	199		2276	1310
5461	103		784	97		2193	611
4717	160			55		2509	915
6147	886			66		2943	784
8844	1854		841	45		2694	2704
3454	771		717	46		2227	787
3703	100		330	143		1722	801
2408	734		1848	81		2187
6905	106		1211	75		2336
3688	801		2307	69		2230	79
10071	214		1327	39		3563	87
9089	193		1496	129		3130	150
10737	162		1907	67		2813	122
4149	113		731	67		889	143
11862	184		846	33		939	122
6086	109		804	90		987	118
3281	114		937	66		2326	100
8981	141		1142	72		1817	83
160	87		952	98		2196	153
10961	116		1430	59		915	182
6071	235		912	46		1620
8038	78		1004	72		1437
6044	184		937	60			267
7517	97		784	40			355
5107	84		1892	46		1065	195
4603	51		1228	84		1232	589
5099			886	35		468	147
6192			1465	27		1260	189
6267	203		1380	55		2069	392
2988	66		1058			1039	98
12900	386		812			1190	904
5686	146		697	1426		1461	240
6202	117		834	38		1881	215
3308	273		2145	34		787
5410	268		804	45		928
4139	203		1068	88		4239
5141	302		1397	44		3142
6853	303		714	52		6254	144
8521	115		1133	28		4750	219
10496	74		867	56		2778	194
5258	356		1196	53		2111	263
5843	205		766	53		7157	162
7600	419		751	69		2606	132
10773	324		785	54		1099	295
6532	78		1939	50		1251	170
4974	570		1182	81		969	339
22091	521		1522	42		1191	667
2992	101		796	103		993	493
	107		904	49		1341	1718
	365		691	32		1205	404
4018	82		703	55		1662	117
2504	195		1345	33		2282	176
2828	99		1195	50		1608	113
3363	328		566	59		1292	129
4006	108		534	118		1211	293
1190	154		763	45		2835	141
3493	95		391	272		4007	362
4441			731	41		3407	274
2750			513	47		2908	547
2226	118		1198	60		2875	321
1105	195		856	65		2220	749
2522	381		415	37		3175	345
1486	172		888	68		3799	143
1964	126		896	49		2104	417
2919	308		1262	45		1852	349
1882	589		859	71		2652	564
4691	121		675	59		4168	322
1942	150		2089	58		3119	808
2511	157		877	52		708	211
2215	112		1697	50		852	275
4114	110			47		971	397
3389				41		799	176
2012			288	62		659	168
1519	234		1014	50		2081	334
4324	396		511	43		1984	237
1910	70		756	127		3173	316
2374	48		455	50		2359	149
1698	43		558	66		6699
1996	54		502	67		3719
2143	86		638	36		2688	827
3801	207		583	52		1942	1008
1828	52		373	58		3470	2256
1380	61		519	45		3260	363
2221	69		710	236		2346	705
1682			723	64		2626	605
3252			751	40		2069	142
2135	488		580	59			465
2472	164		367	103			803
1917	295		382	43		1286	117
3305	876		329	48		3040	237
1118	752		823	146		1435	442
2254	655		976	68		3693	189
2055	213		263	80		1571	325
1709	759		398	61		1690	251
1289	732		1437	45		1707	412
1696	812		3317	65		899	215
1036	1027		361	45		1329	164
2239			649	60		1564	349
815			1720	73		681	464
1366	55		521	46		2869	357
1773	162		1438	85		2977	338
1065	69		335	46		2810	365
834	92		1092	41		2092	259
2500	58		1221	187		1763
2191	60		872	59		1783
1759	56		1629	72		1132	503
2267	59		734	44		979	299
1449	75		1250	184		908	737
1391	68		772	49		889	154
3482	78		1073	44		3680	130
2109	158		791	57		3474	133
1334	97		406	45		1709	557
1080	56		450	36		3303	510
601	95		1646			1592	166
3088	203		947			3094	109
1579	88		787			2451	157
812	86		627			2100	552
1154	68		378			1905	515
	60		522			1313	459
	82		567			1025	242
700	87		687			1821	162
1004	141		999			2544	481
942	67		2207			7296	331
707	75		2720			2636	149
531	176		2571			4630	604
701	66		951			1369	468
714	87		1718			2699	2976
1824	131		1722			4880
1722			796			1474
2174			509			2825
1724			2874			5514
4079			1048			6016
1851			536			5272
1695			878			2801
2007			983			2776
2447			621			2240
5040			2744			2099
3277			1792			2389
1944			490			3054
2008			2494			2889
1406			847			2499
1697			490			1816
1253			868			2424
2889			3780			4483
1593			589			6620
1718			655			1968
1014			1498			1787
1918			694
2998			1239
1906			733			7015
1023			532			2907
3633			624			9028
4159			1099			7910
3826			689			5641
4013			855			3056
1736			871			6292
1342			844			1330
1951			1013			2591
2519			1361			3950
4186			770			2238
4201			968			2057
2499			461			1238
4149			874			1709
2391			638			1503
2690			633			1434
1710			679			2790
2186			1603			2320
3504			443			3316
1871			989			1511
3252			823			2833
2272			977			5308
			1157			3715
			565			2218
2024			1269			1863
2165			2604			2010
2753			928			4626
1361			623			6435
2828			838			3603
2986			1451			3677
4304			1107			2365
8964			935			2345
1492			667			1898
2665			1721			6440
1892			1885			2936
1944			2751			2383
7216			1376			3179
5929			622			3483
4347			1479			2342
4570			971			1149
4066			1453			5699
4134			311			4248
2225			334			5182
3581			770			6995
3263			622			4770
2800			2327			1310
5227			2087			3179
1810			721			3432
5427			973			5541
7739			1299			1768
1962						1572
3101						2306
2818						2825
2555						1662
5835						1424
1909						1838
6108						1892
2068						1948
7221						3087
4536						3333
2768						2992
2872						1695
3180						2960
6412						2205
2890						1543
3498						3200
2552						3059
2630						1430
3986						2618
2669						2033
3696						1966
1817						2718
2801						1404
3356						2397
3272						2062
3006						1160
2290
2050
3157						3259
3322						6752
1887						8370
						3158
						3431
8257						3703
5911						3094
126						4388
4661						3202
6355						4373
1179						2605
1984						2932
7525						1671
1262						1268
524						4341
3536						3044
5138						1377
4719						1288
1884						3441
3859						603
4457						2423
1830						1728
3059						2026
1342						3647
1743						1514
1798						4106
4035						5987
1308						4501
1897						3126
1521						8040
995						6167
1296						4488
2661						3747
2831						2100
1639						2901
5252						8382
929						4910
2626						3113
3106						8504
2535						4022
4851						3384
5569						2227
1412						3387
1511						3296
3326						1197
2012						3946
1899						5183
5733						1955
3216						2236
3526						2326
861						2059
3181						1450
6480						4067
3905						2274
2731						4387
3566						1532
						1244
						4382
						3396
						2946
						1987
						3445
						2240
						2649
						1737
						2962
						2435
						2350
						1587
						3350
						1469
						1212
						1786
						2455
						1264
						1880
						2989
						1699
						2324
						1858
						3221
						3637

## Sheet: Fig. 2E_right
Experiment 1			Experiment 2			Experiment 3			AVG normalized to Ctrl
SM98_Ctrl_new_ca-snap	SM98_senp6_new_ca-snap		SM102_Ctrl_new_ca-snap	SM102_senp6_new_ca-snap		SM104_Ctrl_new_ca-snap	SM104_senp6_new_ca-snap		SM98_102_104_Ctrl_new_ca-snap_mean_norm	SM98_102_104_senp6_new_ca-snap_mean_norm
									1	0.32
									1	0.84
1051	7310		49	59			175		1	0.56
602	11087		50	43			186
644	6109		39	68		890	163
441	7467		57	58		1239	179
156	2256		49	73		1670	209
717	7076		44	59		1141	178
354	159		50	69		424	127
324	185		49	46		606
141	302		81	57		664
258	170		83	44		662	653
2028	245		74	62		1148	576
1822	169		99	80		914	650
175	477		94	51		1323	1355
836	340		149	60		750	270
2648	356		49	96		653	257
309	162		44	73		411	204
1691	353		74	50		1793	283
466	216		93	61		1433	806
4026	248		66	49		1607	444
903	198		72	42		1778
910	128		61	81		1346
1703	196		65	38		1314	1226
1080	193		85	47		1000	2143
3106	348		68	57		1662	955
1814	273		153	42		899	937
808	281		157	66		2164	1971
2684	257		93	73		1067	631
839	298		58	65		2063	806
761	208		62	91		1362	659
2702	176		146	93		1253	947
1263	269		72	86		1524	260
412	259		131	56		745	482
484	626		102	102		3019	942
1433	248		113	93		977	991
210	260		54	46		3417	1094
2497	369		237	90		1942	925
2298	212		60	163		2545	818
2891	317		82	47		2532	1010
1377	295		81	52		2267	1169
1273	460		92	39		1713	2193
1311	342		57			2179	1724
2151	285		49			1947	905
997	402		64	242		2219	1624
1666	498		45	495		682	2493
2085	240		62	85		1727	832
384	396		81	67		3219	705
510	367		139	615		1010
1487	283		59	108		3209
386	215		65	94		2569	1400
1300	432		137	90		931	687
1026	305		61	61		2486	911
1323	364		88	693		341	1499
2138	345		60	462		1099	2332
302	409		133	94		3077	1391
1727	215		60	401		5195	1442
1571	290		69	66		781	1432
155			63	83		637	724
169			82	438		2114	1040
1008	154		53	86		841	847
2120	415		52	489		308	1797
1273	219		78	447		1436	1013
895	128		81	347		340
955	215		56	245		215
983	292		64	773		2457	925
534	234		52	440		2366	630
755	255		50	239		4198	634
1146	271		59	351		3331	818
1117	121		60	171		2189	965
825	109		65	132		3333	1746
892	148		48	164		4282	1012
1477	221		88	146		3377	745
915	112		48	142		3487	596
620	202		63	366		3537	436
926			55	148		3685	450
2342			250	132		2750	474
1580	171		79	200		3943	592
791	199		105	250		2568	450
1836	94		86	280
1446	191		85	596
876	223		57	247		1146	307
1847	199		33	775		1106	147
759	208		75	512		1608	290
1072	137		60	299		1171	329
1236	208		44	233		1904	240
557	150		102	145		841	186
536	154		57			1668	179
1010	128		54			1088	152
662	161		91	288		1061	306
621	259		44	291		1162	236
528	1065		76	221		1529	224
1467	1680		92	331		1880	185
1506	1341		71	290		2658	251
570	2542		76	206		2802
488	1859		42	499		4226
969	1745		82	275		2845	1205
808			55	158		5153	1257
654			83	468		5241	3323
427	1423		39	135		3842	1560
324	306		49	260		3036	2226
1101	210		56	377		5772	3294
607	176		88	246		3297	2483
394	507		79	239		2922	2210
1016	221		80	188		961	2571
578	365		96	191		693	2918
547	263		73	324		680	2065
535	222		110	155		1035	2109
365	312		70	154		769	1660
1018	399		38	160		1545	1324
424	230		205	138		1583	1618
806	246					1407	1325
1207	316					851	1969
454	158		62	32		838	2472
449	399		78	72		746	1884
901	251		77	65		1116	3256
1374	230		45	77		999	1493
1299	147		59	58		608	2277
1132	123		46	69		554	1348
3018	294		50	454		964	2181
1187			91	136		1026	1973
718			117	676		1102	1411
2062	401		45	569		1617	1095
3214	725		68	429			1095
1850	843		54				883
2361	322		80			344	2523
2214	284		57	325		214	3058
1213	330		89	524		341	1471
1998	416		62	445		462	2019
1302	326		48	490		252	2843
1592	691		93	529		4511	2214
1314	687		105	360		3820	2063
2042	797		129	110		4794	1681
897	316		45	66		3492	1753
5130	388		59	74		6346	1367
3271	258		36	85		7353
4397	341		40	56		2913
1836	296		104	135		7868
1095	211		73	106		6728
2281	459		44	66		2871
1336	251		36	133		4651
803			253	152		2153
986			327	147		2871
1181	104		39	92		3630
1800	260		105			2978
728	359		82			4582
2403	161		49	54		4777
887	177		187	57		3731
911	257		289	85		3052
1831	363		146	84		5729
1806	178		92	53		3158
1430	104		442	165		4307
2023	102		36	136		3278
738	177		65	366		3885
2991	150		258	292		5031
2091	169		37	321		6584
595	248		108	102		4655
496	84		441	251		5712
574	83		61	50		2658
1717	76		88	84		696
	93		98	80		1908
	141		382	83		1746
1244	142		63	212		1634
1018	106		496	58		1181
1917	136		247	143		380
2690	170		37	48		1037
1830	511		434	52		1754
1046	165		65	351		1655
814	92		352	132		1100
1655	148		469	62		1606
2252	192		152	106		1035
1343	160		232	138		736
2204	127		184	220		974
2454	101		367	92		426
750	102		437	156		130
3765	106		369	143
870	146		354	110
1667	182		351	125		510
1275	95		302	113		432
2189	236		317	70		499
450	140		534	72		3396
600			258	112		393
365			291	81		3362
300	173		74	154		435
1936	150		283	153		2804
428	144		209	76		4689
766	186		344	121		3466
500	121		330	135		2991
358	144		308	181		4044
427	163		149	145		807
343	165		239	69		873
533	184		343	73		515
609	127		50	70		3399
218	147		282	70		654
223	134		458	60		2726
171	151		46	70		5121
480	138		291	57		1167
101	151		38			6351
272	159		54			1460
164	223		303	110		1249
177	243		31	78		469
205	138		56	99		803
286	151		45	206		7069
291	113		37	76		595
314	160		40	350		338
225			50	330		3558
193			32	552		567
487	167		47	192		2461
228	2608		36	549		683
225	204		32	631		589
317	123		29	262		4719
252	192		180	665		619
192	163		45	334		413
220	202		55	490		5820
277	221		244	270		331
1810	316		389	293		5583
568	148		49	487		3738
2123	134		59	297		707
1743	287		36	348		640
853	168		43	340		1201
299	164		41	812		555
1793	127		35	516		1070
1682	196		39	354		1574
1049	161		51	151		477
1449	133		206	506		2320
1858	149		222	148		2527
1737	192		95	192		2100
945	182		41	137		355
1095	140		261	468		3184
1957			67	1392		1946
1325			55	329		2520
968	56		59			3770
614	84		46			2437
1041	53		107	254		2352
786	63		47	861		3967
1505	67		253	546		3862
1974	61		122	148		1411
933	97		33	94		2974
982	95		367	181		1997
528	61		39	145		2108
	58		258	137		557
	71		146	185		698
333	75		110	192		355
524			57	428		777
543			76	468		771
591	233		80	333		981
650	264			121		954
403	246			163		1019
622	217		65	183		745
992	122		52	469		416
425	173		42	248		732
658	365		64	243		644
561	300		53	223		472
931	165		40	377
601	382		36
1098	189		67
1112	413		34	200
421	328		37	170
585	265		40	130
987	261		57	238
1190	236		52	150
2571	248		141	101
1676	148		97	86
1033	233		38	142
476	130		73	107
628	151		139	85
822	325		115	125
620	489		210	84
432	238		253	101
1823	317		75	114
535	214		56	109
628	306		48	106
213	277		153	113
1726	259		249	62
2713	183		248	66
218	182		161	51
310	82		156	118
327	162		96	40
2041			43	52
2154			133	52
1693	288		50	64
135	119		157	101
934	113		57	50
2526	108		178	53
293	165		173	64
568	130		105	66
1534	168		117	52
2227	88		63	95
1723	82		131	48
709	202		60	52
412	72		91	98
3503	100		50	91
406	76		136	192
523	116		48	103
383	168		48	93
435	62		52	181
235	94		55	199
407	104		409	85
786	103		451	177
139	143		273	105
538	255		307	129
382	110		342	109
113	116		215	94
328	125		139	63
116	140		256	60
86	136		292	54
94	116		203	125
1438	96		193	167
110	108		268	57
106	95		582	62
1252	146		178	113
188	96		277	112
127			287	107
121			278	124
1212	230		383	72
67	155		96	53
62	190		410	1987
88	196		238	924
1525	74		172
987	100		356
95	295		191
735	134		37
120	189		337
2086	110		336
951	114		198
1359	87		462
67	123		51
186	110		43
85	182		71
124	215		56
126	180		71
1462	155		572
756	149		61
74	94		47
235	118		219
179	162		53
76	113		578
100	114		46
1400	207		40
213	140		43
1128	117		118
355	100		113
64			409
227			391
888	344		60
1079	540		126
188	718		53
270	391		565
169	570		55
261	925		101
167	596		84
144	3103		41
1445	1085		50
190	587		206
236	682		48
208	596		90
260	673		46
158	585		62
1259	715		64
359			81
1323			299
349	226		49
389	347		85
593	313		58
555	240		47
330	340		71
343	256		380
525	329		73
255	155		130
682	360		58
504	518		63
426	335		71
827	394		329
537	201		78
346	251		93
530	238		64
285	277		46
898	161		59
659	182		38
436	164		110
640	249		29
218	275		46
272	126		62
476	76		41
730	385
715
509			110
361	192		201
315	157		122
579	134		181
331	133		180
724	146		254
670	136		220
2120	158		413
459	164		268
492	228		232
168	123		345
2638	1570		150
2745	125		139
584	1271		208
293	184		220
411	194		75
392	1617		194
557	1341		76
3128	1124		141
113	1510		40
1918	950		104
377	1174		128
257	1723		70
2406	2234		41
4154	1211		37
1738			488
4289			49
2066	294		62
371	294		72
340	177		56
2970	4841		104
308	429		64
486	297		73
4657	557		512
5636	530		129
374	170		275
256	314		46
	225		455
	211		52
3075	319		254
3660	194		340
3212	166		520
743	168		304
233	228		375
781	363		37
181	85		93
531	225		423
282	201		260
429	170		263
510	155		82
541	175		68
382	185		75
266	121		65
452	187		259
579	188		93
106	181		69
122	130		67
109	175		239
526	134		81
1545	199		361
392	185		259
5501	87		94
1682	119		305
3201	97		105
1789	90		173
3435	79		98
4337	80		73
1987	189		130
2986	83		90
512	106		235
396	127		169
330			114
3160			253
142			265
258			169
409			333
242			185
538			166
942			60
3657			43
5327			58
6141			46
5770			212
1770			46
244			55
188			49
595			53
240			50
523			237
3350			319
2238			231
2223			232
3026			280
427			240
4770			342
350			180
455			288
3248			121
1942			467
962			132
2477			462
330			475
1064			450
2558
5199
2536			39
4379			114
955			43
7212			46
3008			65
306			73
1486			49
566			62
1680			212
1779			127
2936			146
3189			67
6648			77
1866			68
4133			120
355			200
425			56
10710			84
5026			266
3291			126
931			123
3874			109
9659			132
1933			117
3678			117
3107			120
3777			178
2585			93
2402			119
283			265
549			248
6869			103
1607			129
3743			204
2608			80
2666			167
3261			141
5370			190
2854			50
7224			118
1125			123
1157			674
241			164
223			505
3575			1016
2769			107
2846			615
2085			289
217			125
2749			64
207			124
4767			951
341			160
6480			130
2786			146
252			74
5583			54
3826			44
520			99
224			111
318			59
401			418
210			236
177			100
3143			286
482			432
3033			413
1960			390
309			372
3171			478
750			752
1740			71
3687			179
6317			501
2644			129
3459			146
451			607
3097			819
231			222
2071			434
532			164
1158			786
2466			136
3257			253
2525			130
2909			188
498			477
2276			395
523			758
2155			179
1140			379
1877			282
3087			286
1660			443
1843			314
2478			314
7989			624
1768			264
2966			411
266			387
3188			273
613			304
292			165
3343			251
1670			199
4744			190
1736			133
345
2355
1817			195
2045			128
194			294
1763			63
372			146
2981			52
4948			168
3454			280
3287			160
330			144
1195			233
5618			133
3944			208
1409			225
1151			164
4334			111
1611			456
348			156
501			245
696			54
581			60
466			277
487			433
719			383
1022			65
326			59
575			408
3863			75
247			406
3051			297
743			296
1984			67
3978			108
1176			388
1086			93
1177			526
4775			322
977			377
			321
			254
250			98
332			191
328			362
132			100
706			194
373			155
250			136
564			254
297			339
585			339
415			219
230			125
535			226
1079			585
111			137
261			274
296			84
847			284
372			550
436			252
317			552
398			224
458			206
211			382
378			525
369			653
481			294
372			458
283			231
205			100
900			107
518			258
205			143
297			107
393			162
328			710
614			390
623			276
568			505
686			122
316			94
413			489
223			101
653			135
736			382
850			63
216			66
564			50
181			150
598			65
367			56
651			125
226			151
903			63
353			783
336
534
399
237
494
499
387
458
554
246
334
457
898
441
212
155
852
1022
502
206
504
576
533
2791
593
792
1908
928
4509
430
401
611
712
2922
470
496
304
535
634
1627
3325
452
351
660
376
2053
1541
2116
539
349
131
2253
290
262
369
458
288
197
296
270
256
378
229
535
4984
423
325
556
659
4388
282
649
338
4528
305
407
1141
328
636
5014
752
610
488
112
488
936
575
444
506
467
3462
515
267
794
263
396
436
191
295
355
360
323
321
1419
141
572
4483
129
2886
322
469
827
2800
3369
998
2187
4840
290
995
295
175
2432
146
634
541
283
360
407
594
851
573
571
777
651
483
3410
829
2783
622
592
5306
717
761
3414
479
404
504
400
320
409
331
432
232
286
556
612
440
513
340
736
280
1377
621
246
469
333
419
367
959
755
713
273
285
192
435
420
238
782
327
539
595
367
679
978
480
633
499
568
1009
546
575
925
553
427
430
748
1542
708
897
782
591
652
294
339
1687
2298
641
670
884
486
980
438
939
1402
518
468
488
573
271
450
1705
1036
1220
839
502
657
778
1063
958
741
490
349
1335
835
1214
1470
2206
1165
427
1287
1168
358
461
615
367
279
485
4296
510
557
278
4466
3272
4323
1270
4235
6483
452
2914
432
995
4213
1032
753
255
3252
4356
1132
1995
878
1878
442
678
413
2946
565
2897
336
618
571
1239
451
581
425
748
3396
2035
1692
1245
3512
1229
6663
1424
1226
1149
550
587
1035
1987
852
347
1510
1247
1532
914
2400
1641
1718
475
531
1632
3345
1463
480
423
316
1613
908
1478
4655
742
1105
1550
455
313
483
264
3187
2812
503
2272
453
395
1015
3627
518
1994
301
2123
1999
451
1645
1315
2797
709
1059
1329
1608
1869
1836
276
1740
2840
4667
240
4900
4464
550
5708
449
370
1725
260
1978
5702
3048
6516
504
294
1082
503
294
283
1496
220
1232
1400
2597
243
703
4148
1878
1426
1597
898
1847
2149
469
1822
2211
1982
673
485
1649
1296
738
756
998
1674
1769
996
519
967
1074
722
1399
3025
352
1292
1763
326
300
1152
908
1085
2979
1699
2293
1843
1505
1077
1409
1338
1019
1883
937
967
2253
724
577
1300
1773
862
1935
1801
865
1861
1877
2221
936
1718
2682
2516
1266
1823
1428
1414
1212
1015
1187
1398
1217
632
2198
823
1184
1217
1076
1370
571
2080
2772
431
1595
391
1538

## Sheet: Fig. 2G
Experiment 1			Experiment 2			Experiment 3			AVG normalized to Ctrl
SM201_Ctrl_ca	SM201_senp6_ca		sm204_Ctrl_ca	sm204_senp6_ca		sm205a_Ctrl_ca	sm205a_senp6_ca		SM201_204_205a_Ctrl_ca_mean_norm	SM201_204_205a_senp6_ca_mean_norm
									1	0.5
									1	0.47
2284	571		1235	1829		949	851		1	0.49
279	132		1745	798		1967	557
1929	236		1334	736		3174	469
354	353		2379	452		6983	1087
927	601		1314	547		3064	983
1504	807		1842	644		3707	651
673	532		1179	472		2318	1783
1636	118		3132	686		3611	1008
2162	739		2516	3020		3709	290
553	844		3284	1640		1120	550
1758	221		1073	4667		1048	365
752	1093		3063	1351		2734	668
1321	1018		1807	3250		9070	352
412	308		2721	1633		6595	586
1592	819		2239	1895		5143	449
1284	356		3781	2235		2785	234
820	1097		1834	3611		4861	229
526	549		2066	2356		6132	371
531	806		2462	4082		8632	371
398	149		1878	1642		3722	567
392	479		2588	1635		3402	499
1176	160		894	2770		1849	360
1363	1570		1722	2333		2298	429
641	1883		1289	1788		2063	832
662	519		2308	2201		4989	317
1342	732		2460	1940		3971	310
372	762		2754	2179		8151	300
309	131		2314	769		3195	379
373	130		3169	905		1044	401
503	918		2634	2420		6199	342
619	450		1304	1943		2034	320
1156	495		2294	588		1021	292
914	167		1049	1377		1261	331
504	108		2648	1222		982	272
251	374		612	1832		3127	546
374	410		4200	1418		5246	364
844	875		720	2546		2181	373
494	370		1214	1736		3024	341
409	634		784	5858		3840	382
1567	232		3763	3264		4221	872
303	193		561	2492		2824	443
1361	329		1782	2919		4271	372
534	428		4378	1880		4102	490
1109	503		1249	2717		5774	234
622	364		3276	2477		1591	422
359	780		2210	1645		4773	488
719	119		2962	4694		1366
983	648		3608	2341		12011
2083	447		2860	2521		2076	3283
298	328		6612	1333		3857	6668
1111	1932		4370	2062		6739	3542
425	457		5042	1327		4277	4061
2355	701		1905	452		4821	4550
458	383		3667	1086		4288	4311
1341	517		5346	953		4987	2558
1955	449		5183	1308		1087	3490
1973	444		2469	544		4781	3478
1966	162		3309	1037		1430	3782
612	150		2732	926		4593	5406
336	465		4705	1759		4892	3432
357	1322		4242	746		886	2303
1016	874		2505	520		5934	3024
2195	246		3903	3058		4883	2228
1451	444		1932	922		2071	3827
1058	967		2769	3250		3241	2766
690	263		3667	1944		7933	1254
596	151		1959	1235		4716	3819
1376	102		3158	1593		7452	2496
413	220		2627	1032		6783	1865
1244	461		755	824		1100	1149
1498	780		1091	1931		10288	2547
396	199		2539	1837		3400	4077
520	411		1992	770		7648	2063
552	1217		939	512		2239	3513
542	1102		1052	4066		9057	1595
841	172		2870	1580		4024	3225
2169	1215		1023	715		1502	1507
1245	190		1545	673		6511	4675
330	115		1127	823		3442	3589
520	386		3076	3194		2356	624
921	325		2686	826		3019	1296
730	259		2583	748		4308	2376
311	592		3661	1057		7246	1147
1425	611		1799	550		4986	1215
3495	381		2138	2214		5751	1514
687	521		3235	1036		4609	2860
284	1172		1638	1412		1912	1709
789	162		2661	896		4890	1604
987	251		3064	1726		5272	1603
386			3326	644		1133	3095
652			2060	1706		1922	2178
783	602		1907			2699	2252
2059	752		3924			2064	1203
1456	1121		3350	1206		1126	2371
1725	1410		1412	2000		529	5130
3094	2579		4383	1235		2674	1906
602	1129		3508	2000		4190	1791
443	1546		3147	1222		4475	4528
1002	2217		5086	1179		5265	2898
410	662		4546	647		6024	4487
1717	1109		5594	1050		11316	2083
1347	683		3418	557		2933	531
4131	1774		2516	532		3139	4888
1603	760		3420	943		1233	2177
1496	940		4175	564		4435	5103
939	720		2524	2199		1283	3346
1829	1005		6552	1446		1152	1956
1157	591		2875	818		1148	1894
1781	997		1728	1908		1134	1761
437	1408		3250	1349		5696	907
1400	314		3058	852		1711	1312
2280	1804		6851	1188		2638	1242
1351	1359		2362	1001		4556	2513
515	822		2935	1122		1191	2646
843	1633		4044	736		3139	1995
2294	845		3315	1544		1641	1865
523	1327		2126	922		4113	937
1162	3236		3037	1732		3114	762
410	3011		2216	1480		4795	4003
588	749		6455	1709		1452	2290
2691	331		6050	2161		1063	1868
1781	498		1540	2515		6904	1174
638	602		2777	1395		1647	848
1417	900		894	1137		1471	3919
2610	532		1748	786		4061	1928
666	2358		3255	455		4760	1425
710			1983	1624		2922	4129
692			3124	1568		4904	2123
543	645		3271	1368		804	4125
836	401		2908	1310		3600	967
642	352		2459	825		1988	1923
488	395		2605	1209		4174	3677
1017	925		3533	1602		4438	1591
972	491		2827	669		1799	1979
528	502		3795	4270		5716	1447
420	725		4057	3389		2735	992
780	908		5348	3010		1766	3327
559	573		2711	1455		7821	1063
340	1366		1637	1973		3962	4402
311	2074		3691	3764		4371	2139
664	1089		4785	3319		5089	987
879	923		2628	2412		2060	3023
394	202		1803	1699		9696	1538
2416	973		5716	1682		6178	2940
1230	455		4281	645		3637	2555
1118	476		3794	4278		9254	2527
1228	1498		5046	1248		1386	1235
1315	660		2722	1131		2468	682
2296	249		1266	1274		1872	2337
1009	352		1732	542		2240	1569
821	509		1433	1484		5802	3337
517	595		4694	626		1472	2183
2326	694		3501	789		9323	1709
1893	460		1707	877		2762	1374
1953	1322		2480	878		1569	1561
1041	355		3327	1514		792	1257
876	248		1872	1676		3929	2137
2356	1097		2869	4738		2989	1947
699	332		5894	1537		2245	1177
2278	428		2294	1205		2658	2342
1902	540		2301	2661		6222	1684
1353	168		3372	2623		2817	939
640	389		1931	1843		3394	1575
1022	264		2698	3285		853	1457
1088	957		2303	963		2326	1841
4200	1880		4044	1112		4051	477
3889	907		1843	2671		2540	3679
960	309		2043	966		2140	518
1287	1408		2641	673		4206	1341
1266	427		2641	4093		2013	1694
2011	306		2159	1865		2061	463
979	288		2189	2012		2624	3810
4863	490		2647	1909		5061	4526
1591	305		1971	3853		1866	2008
2663	644		2149	2346		3498	5560
1479	455		2068	2583		3308	525
2594	1365		4079	4283		1831	2999
610	930		1646	2910		3527	1495
1696	730		1596	2165		3544	2431
1530	423		1763	2436		4410	569
1971	235		1102	4459		1302	3232
681	306		2160	1243		2278	1075
1097	381		3432	767		5430	1175
1287	480		5133	2163		3689	685
331	1384		3038	988		4026	2071
1374	552		1535	3865		757	934
1021	306		1350	1550		1571	982
1603	1351		3478	2829		2738	2412
1242	1151		3580	3880		5033	489
803	728		3055	799		3568	1107
940	776		4066	2756		2803	3189
519	1011		3011	2501		3157	962
1380	669		3293	3362		5160	1409
1999	348		885	1436		4998	589
1343	488		2983	2831		3228	786
397			2464	3034		3274	1166
3026			1943	2726		1691	1193
2629	147		838	1518		4457
522	665		942	6174		3229
1521	298		3522	2485		4747	7741
1620	819		1190	798		1947	13097
3264	1174		890	1328		1378	9714
4583	1950		2224	2114		4570	10326
873	449		1826	3349		8235	9100
1274	951		1866	3026		4792	6842
2706	720		1834	3201		2185	13862
1163	508		2678	4965		1501	11244
2208	1396		1393	646		2328	11667
641	449		2816	1449		1095	11365
5838	537		3024	1135		4448	12706
666	336		4388	5254		1103	11661
2005	107		1604	1821		1168	5225
797	380		2605	5563		2362	9396
1268	575		3158	3086		1290	13531
2976	712		2063	2935		1599	18625
679	405		4658	2312		749	8772
449	387		1491	1986		591	11334
1307	1579		2365	1285		2351	4577
1768	481		3621	1820		1251	1774
1677	663		820	2509		3839	1468
1390	682		867	2387		3333	4116
2096	317		2650	2309		3258	4824
2983	837		2458	4491		941	6618
2022	879		1944	344		8856	2137
2458	277		1866	902		2119	5146
1605	643		2237	735		5794	3409
2038	350		2249	1645		5691	2459
1457	134		1920	1240		3271	4467
2361	451		1676	1258		1722	2652
1155	399		1498	1734		4763	2890
4822	513		2237	1920		6232	3268
2475	592		1286	1168		8577	5661
1098	315		2779	1904		5702	14215
1174	377		2403	2375		2443	7657
1397	283		2935	2948		518	12562
3600	956		3746	4420		1642	4702
619	266		3229	2793		2550	5056
261	351		2150	689		3006	9220
2277	487		2967	557		5604	4290
1921	371		1754	483		922	7802
2452	340		2066	1618		2650	9594
472	665		1707	465		1559	10999
515	444		3927	2562		1040	10576
2410	1200		1654	3225		1118	22584
1445	310		3340	1983		8983	7384
1430	366		3055	1841		8383	14771
1917	2046		1547			2058	868
483	494		3697			5906	16199
437	1231		3583	751		4367	6616
3502	891		2998	1006		4334	2717
1914	202			768		4329	5124
515	1158			713		1335	2886
1435	269		2683	736		3117	10659
671	386		1242	918		3370	1363
1216	345		1877	986		4298	5582
989	190		2074	704		8662	9040
1829	1142		1472	1020		3874	4029
503	271		2449	1433		2883	5629
965	198		1941	1658		3590	6374
969	299		1329	1143		6099	5178
409	383		2379	1546		5915	4013
658	449		1631	1122		1050	7288
735	4743		693	1346		7192	3018
993	248		3976	570		2683	1463
1148	283		2442	1689		2353	6807
497	1089		3244	1164		3593	3253
958	824		2207	710		4716	2083
2286	647		3259	890		3067	4004
1663	576		1533	2238		1400	8614
891	413		1710	972		3697	11168
361	870		2846	945		2272	5619
1458	205		3785	1691		2694	1451
1237	281		2573	584		5312	6679
987	619		2830	672		1897	1141
1243	347		3975	1533		1163	6961
373	680		1849	1538		1988	2687
1211	430		1147	484		3641	4795
1405			1857	777		1902	2104
647			2645	861		6456	13579
2725	544		2324	1447		902	16222
513	324		1828	1215		3024	2979
1671	1276		5339	1130		2030	1902
636	626		1083	811		1374	3934
3207	682		6335	2135		5488	4551
1256	826		1539	1169		2629	4446
360	915		4476	2271		2835	4417
605	1144		6925	1802		5112	3490
2974	1142		2198	1768		818	2064
489	1161		2604	768		1053	3126
1635	2389		1772	1179		1069	4615
2394	674		2825	1681		832	1474
2157	847		2773	1792		2532	7388
1757	921		4070	981		5784	7500
2004	1310		1125	840		2285	6989
2668	779		2390	640		1227	12082
671	1085		2285	815		2838	5262
551	259		3111	397		3492	7667
802	854		3292	623		1222	9127
1188	1037		1779	547		1391	4369
988	1048		3244	721		2531	23249
1366	464		5690	1211		999	18532
653	1394		1583	1464		8289	23246
534	389		1394	871		4471	8361
835	989		2919	2687		7353	9650
1895	762		2361	2382		5290	5579
2009	1908		3418	855		3571	18853
1448	642		1342	469		3471	7847
884	1012		1479	803		2434	7851
2052	1813		1976	1426		999	6748
1197	713		1770	775		2719	11289
2365	1426		1084	2333		17394	12724
1392	836		3366	289		2386	7900
1632	1286		1931	1422		1268	7898
1690	935		3393	1360		6780	2882
555	1137		3699	1066		1718	4100
1314	1470		2679	4426		1912	5702
1695	1035		1549	1253		12965	2915
1576	1197		2636	1010		3752	13649
1048	1015		2729	1750		1306	11117
456	985		1307	578		5844	5636
657	1874		3634	1239		2543	8734
577	1079		2144	648		4490	4758
364	557		4855	1447		15982	6456
1412	643		2720	1332		2778	8535
967	669		2449	348		1749	2135
1611	731		2390	908		4518	14281
1156	634		2031	779		2765	7701
1771	812		2380	1499		7697	4764
2001	1196		1457	1267		1411	6187
871	779		1274	1433		2844	11146
537	673		2419	1518		7444	3095
801	951		3322	1129		15538	8181
2332	918		3052	1112		11925	7887
1036	546		1863	3509		2298	4162
842	1019		4800	3375		8942	11061
1803	242		2737	1692		7352	3435
836	733		2310	1852		1548	8153
1034	383		1851	2739		7073	2911
1264	724		1987	2454		2415	3652
515	788		2732	1243		6052	4161
703	1325		5333	1181		1820	12242
1367	1123		3460	945		2922	2558
2344	1842		1057	674		13079	7352
1108	590		3041	1343		9565	4887
1976	604		1901			4357	6417
1610	690		887			3451	8418
1359	1043		2646	1689		9609	4485
1975	708		4645	2651		11540	4205
1208	541		5665	2950		7869	14287
2159	1298		1424	1880		3808	3249
1068	816		2019	2205		7623	3387
975	2164		1506	592		8818	6163
3598	752		1378	2828		5977	5435
1185	240		1157	1537		4783	7377
1158	2586		875	727		10824	9102
603	909		1933	889		6383	2720
531	920		3409	824		4895	3519
674	1004		1611	858		6732	5635
1074	1034		1776	1527		4155	3548
651	263		1190	1144		10485	11712
1618	919		3376	610		6369	4638
728	707		5025	1963		2396	2154
1032	597		4769	413		8116	6644
575	1135		2223	1202		1090	2226
1659	778		2756	2011		4233	6525
2781	839		2343	2371		7539	4540
1585	690		2806	2089		10937	3025
496	779		1910	1102		2711	3320
946	1504		3215	4927		2051
1057	425		2906	2532		9777
532	623		1465	2024		9910	473
635	1180		1225	6351		5740	1764
310	797		2483	2576		3339	1292
982	1575		1824	3086		5290	2024
685	910		2088	3610		1968	1193
1551	237		3382	812		7856	2559
1145	1128		1354	3336		12741	3009
1590	1721		1063	8398		7980	2285
2047	850		3358	6100		10963	5119
666	829		1890	3024		3398	1216
1368	946		1685	5210		3430	1487
1435	1082		3670	4006		11812	1819
2088	398		1478	7529		5347	764
3770	525		2710	4926		11134	1123
913	457		1966	2119		1410	1091
1730	1728		1509	3365		4424	1228
751	1127		986	3534		17619	1865
1258	918		3603	5540		1381	1809
2158	1987		2123	2540		4430	1553
762	865		2013	3734		14372	1880
383	755		6965	3451		7304	1040
2714	576		1902	3886		5578	1642
1733	1585		1491	1949		2112	1220
2645	628		1484	2875		2013	1582
389	622		2268	858		7370	1249
677	468		3362	2725		12832	928
1864	1103		3757	4718		8826	1971
441	322		1529	5633		7932	1157
2316	1214		1221	7619		7407	2219
1793	1519		2643	2054		6302	816
372	644		7673	4268		5246	2639
2160	1102		4073	2912		12406	1680
1844	695		3292	3656		7671	2303
1943	1080		3262	1926		10249	3484
1375	1035		7147	1428		7616	1404
1723	768		3948	3814		2189	1108
2089	2627		4112	1089		1240	2098
1225	290		5391	1507		11637	924
962	346		1323	1939		6433	1745
1265	797		5034	1597		6110	1905
2658	571		5076	1481		3189	910
	539		2464	2334		3745	1496
	446		5929	2818		3544	1388
573	613		3712	3849		4718	1111
1270	1652		6114	1694		6854	601
1262	397		1223	1783		1309	1828
1924	925		5886	3276		8915	1211
473	614		4301	2348		1158	970
1376	770		1966	5105		12821	1822
2341	530		3900	2025		9966	2354
588	837		9421	1677		1607	2203
1151	654		3874	852		1760	1399
2025	882		5012	1517		2551	2025
3679	981		2234	638		5494	7743
2978	319		5587	3330		9813	6190
1350	324		4675	778		1719	3682
2325	324		1684	2384		1176	5214
396	1040		3171	919		4104	3597
733	646		3458	970		1435	8569
453	517		9266	2836		5352	4995
1706	636		5951	1110		3400	6526
1578	914		3296	2474		7683	3515
1453	762		4053	1807		1476	7055
857	626		3136	906		12215	6356
921	1064		2095	12094		8418	1028
822	1108		3218	2306		3388	3249
687	996		2005	3935		8383	6882
900	391		2089	1186		6594	4023
588	754		4647	3039		9731	3006
832	3437		4895	1135		5249	5605
2713	339		9004	646		3132	3444
1668	771		4575	438		8904	6547
2019	612		8234	1980		4888	2354
681	2296		5888	688		3853	5141
2872	1127		4097	3297		6854	1808
1734	693		5628	1904		8015	736
976	1315		3320	1282		5038	1839
1912	602		2549	776		9689	1187
1035	1114		2299	988		2338	1048
1764	1817		8795	947		4846	3448
684	1279		5031	1475		5402	915
977	1071		5845	1951		13377	1377
1160	4295		4916	2742		5295	3358
425	553		5614	4755		5020	1119
321	2115		3377	736		4835	1429
233	2837		5314	790		4047	2381
467	701		7914	1372		19824	1769
380	909		5789	3260		2403	1039
798	2298		9376	1638		3003	2293
368	753		9211	1489		7058	2082
626	506		2659	5160		8383	1229
1538	1222		4431	1698		9582	2202
1125	648		11197	2364		4786	1728
926	683		7810	1735		4085
600	1135		8205	2013		3147
1591	706		4429	3415		6676	751
336	1422		6306	2123		7894	1624
426	1696		3570	1682		17925	1825
385	1233		6305	2801		10711	1846
414	1043		5053	1773		11410	944
996	599		11720	3151		6045	1022
2818	1639		10786	1338		5729	1303
409	845		6505	473		2583	1598
1352	901		6569	2135		11362	1152
339	1254		4965	3521		6396	553
653	1224		5940	1742		7406	1073
581	692		8228	1368		6815	780
288	230		8040	4462		8754	2489
1057	496		3236	2191		7564	2049
1934	1105		4064	1798		5509	3775
443	1139		3877	6490		7509	773
828	693		8117	3128		8344	1301
2426	649		4034	2181		10331	4250
1517	1144		3382	1857		6400	688
1602	1441		3419	2198		5198	579
1240	750		2061	1066		5802	757
1790	224		2704	1439		2118	1039
1144	168		8251	2022		10903	376
2573	718		5434	1555		7150	1521
466	717		5534	2055		14538	855
649	1496		4518	1289		9366	771
887			5242	1640		1610	624
894			3737			4450	1029
1051	318		4621			6331	1453
428	516		7179	2106		7171	678
1111	212			1431		6817	1211
374	506			990		1462	3104
304	327		1385	859		10516	858
1035	863		1140	1841		9981	1491
427	995		2782	1953		4587	1891
823	378		2304	1513		9325	1084
637	356		1120	831		7093	1092
1106	441		3235	1405		2494	1496
767	454		2103	1299		5918	667
667	263		1357	1386		4915	1352
1703			1931	1329		9130	725
1453			4623	3166		8341	2806
799	277		1268	1826		4104	331
884	871		1206	3369		5979	1296
758	582		4241	985		5563	1581
838	642		1901	2513		3134	808
570	519		1136	1982		1271	1061
1562	752		2541	1516		7981	1636
606	538		1700	660		5685	1023
2004	816		1273	2179		5816	1956
1345	659		1681	708		2857	2272
1671	594		2018	1296		2620	929
691	446		1154	2196		6010	775
1894	381		2238	1682		8112	1056
1512	1171		2115	2386		26922	1074
522	1168		998	3829		6687	1532
794	465		1379	3933		12732	511
1512	595		2479	3760		4644	1189
1225	787		947	2970		23027	712
1214	1038		1797	2528		6023	899
2512	303		831	3344		9798	1149
3301	864		2284	1419		2159	1121
534	471		1018	5567		3565	1624
889	750		3976	9087		2726	1344
1557	756		769	5930		8536	699
445	1050		1074	2169		8371	1218
1212	490		793	4059		11242	1100
1328	479		784	3747		2584	924
627	573		3266	728		6953	870
678	226		1124	2588		8541	633
343	248		810	3637		3403	1282
958	320		1103	2151		2869	1505
451	878		1405	1675		8239	1722
475	587		947	1677		1530	632
2062	1079		673	1517		9378	2553
2381	737		936	783		7330	1349
576	1316		1521	541		9818	1497
707	2278		1435	1200		6639	1462
1405	476		1177	1955		11037	2436
1065	991		1333	2352		7688	755
2034	468		1476	1917		1940	979
767	1297		2069	1353		15014	1052
499	814		419	2755		8164	686
713	529		1779	1194		9177	567
3929	216		791	830		5469	1205
981	1119		1933	2072		6771	966
771	539		2872	990		2516	595
1804	350		2267	761		25186	604
384	427		1752	2213		3098
1870	699		1272	1444		7845
1583	516		1743	3320		3215	2176
1387	378		2684	1584		1805	1683
777	602		1463	1194		3519	2542
1123	357		1217	774		11271	1853
448	826		2759	1308		3839	3058
1016	627		2128	856		8665	1938
1178	824		1614	1709		3378	1968
739	1756		2888	1567		2378	2253
935	244		2893	1297		8060	1781
366	1659		3029	946		4835	1245
911	664		2383	500		5608	1695
2328	515		1927	2331		5194	2214
1956	832		665	1485		6982	2014
1324	252		4267	1555		13308	2631
1468	1019		3906	1487		1042	2338
2330	499		4848	2438		5227	1150
2868	358		629	1068		5767	2915
630	366		2986	1559		4939	1336
880	152		609	1528		11061	880
516	236		5907	1629		11730	906
4129	1012		5325	2299		11942	1455
2673	616		407	1591		3981	1693
827	687		784	1612		5754	813
791	716		839	1371		2776	997
1960	332		418	2059		12427	1357
3303	2035		592	1154		7287	932
2079	651		545	752		13268	3755
2537	1963		2422	1090		10006	4194
2103	990		3559	1776			4153
1453	1282		2927				3069
1153	368		2543			4692
1042	885		1179	979		6142
1669	383		3387	1471		6683	1409
964	197		4003	2112		4375	4209
611	283		978	816		4209	3152
1775	513		2332	1021		5915	1770
1395	1114		865	1463		4188	5455
1427	743		561	1141		3533	1744
2817	1321		434	2895		4720	787
2096	1295		2515	1710		2969	1709
2155	690		2563	1264		7574	1592
1352	1648		454	1158		7967	3055
3111	705		628	658		5388	2907
1173	1155		3516	608		5092	1407
1211	840		918	1443		5577	666
4312	1078		2251	604		2199	760
922	276		544	960		5710	639
1027	497		462	821		4256	768
706	535		535	1552		7736	1285
745	406		852	782		3783	585
902	381		710	1963		4860	2194
951			331	1148		6449	1673
3838			470	863		1821	2018
2073	1442		932	4460		6201	3117
2803	1360		490	1232		9443	817
513	1191		482	1648		5334	2531
447	1007		452	1610		3963	1888
1309	832		503	927		3128	1967
981	1037		2401	767		2405	586
2449	902		2564	1536		4366	1734
579	1139		2370	1511		5905	1917
781	1252		1107	2417		3036	2247
650	1641		1236	668		4698	2596
1663	836		3863	951		10448	973
1386	670		439	569		7845	960
1756	1242		709	502		6567	1019
785	1638		3701	1157		4182	1115
1398	1004		568	755		2613	1716
397	1284		635	672		1631	729
933	1005		1845	819		2890
1164	1214		2938	755		3348
1031	2095		1307	673		3975	1120
672	1889		694	1248		7728	2457
905	2651		452	1160		7038	2329
985	830		1154	1000		6285	2299
878	1095		1677	750		7051	1754
789	757		5876	1281		5244	1162
542	1699		2237	910		4221	1709
1184	985		2008	692		6365	2013
2947	1067		2097	1004		2484	970
1109	3030		2846	1812		8975	1110
384	1618		2098	728		3354	1289
2295	1112		1586	1931		3697	1648
865	1159		2505	1420		3724	3390
611	811		1611	1778		5337	3240
2794	1369		1840	1115		4971	3331
678	986		2349	3434		4592	7515
1052	1804		1979	1955		6371	3728
520	1385		1603	1352		6387	6385
1382	1124		3738	955		6995	3081
1103	1749		1696	668		4784	1807
1449	1101		1705	1428		3976	5624
1045	1061		2260	479		4967	4323
890	1224		3559	1398		2533	5235
929	2501		954	577		4900	3305
969	1304		581	954		2330	3209
2077	4078		724	1376		4530	3250
1354	1883		459	1079		3546	2462
1109	4766		910	539		6025	2351
2005	2505		1551	973		6854	3438
796	1739		1188	546		4862	4271
1307	1902		1991	2726		10881	3891
607	3422		1239	941		6035	3367
711	1596		1017	1195		3616	3426
995	943		1804	3925		4224	2047
474	1772		3850	856		7901	4565
1750	750		1547	2468		4250	739
948	1349		2315	592		7021	3340
606	886		2584	1888		6588	1300
1802	1422		1704	901		4291	792
1757	1243		900	1429		2853	761
869	1080		1581	605		5008	1241
1224	1754		2348	552		4655	1682
963	2807		2591	1462		5396	1502
1452	1851			471		4351	5996
1212	815			898		6712	4890
743	3029		4056	2586		5015	3422
1778	1704		3310	999		3517	4448
1274	1658		3218	723		4726	3649
1167	2229		859	446		1707	7140
1337	1768		1213	1999		2253	3699
1667	1278		2358	1656		5072
1113	889		5115	1092		5898
415	1862		2405	1003		3732	6392
1100	1582		3777	574		2731	10812
798	1330		3887	4481		3619	4698
1403	1574		2351	1475		3257	7041
665	1888		3962	747		3939	6596
403	3904		2939	1739		6140	6027
2012	663		1442	1179		3054	8553
1025	1040		2604	1209		3573	16254
1302	1028		2881	1940		2970	1790
964	1480		5646	1689		3343	10430
552	1477		1321	2885		6715	4229
835	1410		2252	1526		4714	4462
808			2612	1109		3852	3661
753			4808	2351		7625	3233
861	1122		1207	380		3257	7433
925	1636		1196			3271	6684
1289	2787		2130			3695	7929
1446	1917		1897	1060		7733	2378
1027	983		1028	3275		7580	4637
1788	498		2355	1538		4154	3782
1530	411		2546	1157		2886	7213
547	411		3040	1233		8703	2975
1051	647		2836	1805		2882	6672
1798	191		1854	3214		3018	4955
1147	246		4093	1365		2494	4811
384	379		2087	787		4471	3182
1144	894		1916	832		6283	7089
469	268		1573	467		8088	2951
1261	761		2341	1590		3072	5124
913	337		2789	2641		3233	9371
330	723		1429	1569		6019	3428
	764		4722	1001		4315	1163
	441		1819	1511		3219	6517
1073	508		2254	994		7844	4873
1828	1454		2105	765		3787	6657
1327	3398		3446	1051		5293	4588
2705	325		900	659		3206	2615
1239	1950		2509	1454		3415	2983
1024	2247		3397	883		3258	5059
2627	245		5353	1463		4359	5664
1010	1504		1670	1786		3014	3280
1792	1597		1346	2331		1963	1828
753	429		1274	1589		6296	6083
1641	3202		2519	903		4006	4602
1279	432		1405	1720		7154	1800
2096	1673		1541	1038		2895	5924
1836	1304		3729	489		4912	12418
1407	1527		1728	1524		5004	3367
3378	1025		2611	1887		4556	4098
3712	1234		1223	1520		2876	6164
1949	349		1914	913		3106	4919
1264	862		2400	2182		5789	11444
1667	1202		2560	977		6719	19658
411	1504		2437	1438		8329	6902
1734			3474	1565		3200	1160
2424			3494	775		5701	1332
2349	992		2908	1187		6220	8674
2811	486		3005	1603		4285	8065
883	1439		3080	1526		7038	4334
856	529		1908	1234		3977	1963
1021	1098		2341	965		7501	2213
1051	754		3128	1932		6418	2169
1349	799		4231	1771		3463	1972
1533	750		618	1535		3841	1734
655	1105		1249	904		3801	1701
2727	678		2059	1172		5751	3753
584	1350		1473	1180		4907	757
3164	425		2339	1585		3526	1156
626	886		3648	994		4653	2280
2187	467		1684	1708		3450	1285
495	1170		1180	1281		5488	2092
2134	1287		1217	1392		6944	2202
1484	733		1656	958		3131	2924
1860	2285		1718	2115		6620	2998
1835	1760		5439	1029		3168	3900
977	1939		4261	1574		3599	2460
711	450		760	1557		3231	4041
1326	1222		3625	1140		3307	6809
973	1155		1265	1202		20226	3893
645	705		1668	681		6966	7818
580	362		2637	1151		4930	4234
902	156		1389	742		6290	1615
2028	333		2389	896		6938	1611
274	450		1855	713		6158	8842
1606	345		3904	1068		4236	1793
838	963		599	1500		16525	2836
496	3181		2934	1048		8066	1036
1172	1839		1664	626		16356	5971
1759	901		1244	1188		7898	5864
327	1001		1465	1563		5472	1043
466	1147		1221	1150		10060	984
676	1040		643	1500		4595	16676
1302	414		2101	643		8630	5293
2914	1460		1339	1306		6742	3026
346	690		2598	1281		7126	6893
1203	1193		2337	588		9584	2131
3118	238		544	816		9361	1135
2068	228		2692	3253		12242	7916
1251	402		1982	2835		8246	5437
1670	877		1545	1315		3231	5634
420	600		607	1255		11966	3561
1058	1129		1744	462		5002	954
679	1131		1248	760		13095	3300
353	962		1672	488		7297	2771
789	816		1149	382		6986	14692
1161	737		1339	472		14437	728
2844	861		1395	970		14236	3745
1887	1069		4483	735		10975	9231
1588	964		3679	778		10384	8741
1233	756		829	1330		4646	10551
618	945		1167	848		13303	1095
702	540		2785	695		5809	14248
573	997		3358	1039		14000	4243
2040	850		5687	1085		8867	10049
1013	391		1419	581		9459	6357
2132	828		2775	1169		12058	5767
630	850		3266	490		9379	5292
533	696		509	1640		17628	4794
1394	1071		2654			6412	9258
1188	584		3030			10766	28960
1815	792		3308	2733		6994	10173
1713	1060		5286	5328		4993	5808
1144	1362		3746	1028		7092	5144
1437	592		812	1059		6487	5499
2790	1359		487	1073		3003	1789
1522	478		633	1305		8917	8000
538	1088		1839	863		10171	7780
2463	850		4062	1516		10860	14438
2084	1645		1105	1936		8800	2850
1890	1283		738	2832		13022	10265
742	1091		907	1380		16982	10648
512	1810		3001	1847		4338	9372
489	1789		947	3448		7738	4053
383	818		795	1298		17186	7777
908	2546		1430	2381		11629	14312
2737	1729		1137	1671		4577	7119
582	593		1090	2353		5403	11589
1618	775		548	1675		6874	10335
706	1108		1107	2364		11455	14605
2183	1500		602	1851		5288	3994
2992	972		452	3169		9233	4471
955	1137		747	1474		8446	11765
659	1165		1193	1729		12094	1806
2064	1414		349	2120		13362	7144
2198	1219		903	1763		4994	5614
1347			1135	5150		7764	1431
1754			677	2891		12311	2540
2072	328		768	1319		3313	4592
1837	867		425	1713		11167	13952
1384	728		362	807		8326	8786
473	1042		425	1514		4299	7873
1945	1395		455	1063		8345	9034
1860	1406		535	2474		17999	4301
912	130		817	1135		5900	6315
1624	1301		443	1387		8715	10048
778	1030		408	2026		10770	4090
1548	252		2605	4068		14687	4921
1833	827		2124	2514		7113	1596
1722	690		4412	3130		19253	1425
1314	1013		2925	3394		4000	927
407	237		2269	2487		7180	1641
754	309		3338	1189		7057	2821
473	200		2449	822		7250	1623
2039	345		1832	1456		20945	1640
789	747		755	1916		8937	2508
537	662		676	833		8820	3947
421	897		462	1020		16810	1392
2735	323		4046	898		6149	2899
2722	753		541	3863		9794	2653
1437	1859		573	1025		7914	1113
584	893		3033	926		5860	1638
1365	1722		2095	1628		7185	849
1773	478		1298	524		8355	15840
2380	1079		616	691		14683	2893
3605	907		949	978		13296	3234
1075	992		2724	1175		7844	2578
1934	446		427	1034		12967	1796
1609	3009		1443	1066		6838	6724
910	722		1940	1212		6544	1885
3326	663		609	650		8516	4666
868	568		1750	1071		6015	12777
1856	796		560	845		5469	1743
1136	453		1739	878		10381	12810
3048	456		2984	790		10316	2241
1561	676		621	1487		7328	10994
1205	1206		1338	2240		7235	7789
1179	843		457	1980		6659	1214
496	673			1948		3349	4700
2537	1523			3111		6631	6723
927	730		5463	2062		22048	5600
931	223		1864	1085		10631	18119
562	133		1795	1293		13041	998
1550	413		3460	2533		11439	536
1705	1081		1735	1837		7039	2748
2930	1293		604	1602		6048	3037
3662	1938		3344	1448		16951	1590
741	1032		1330	1875		10249	1057
762	549		1956	1696		11119	4082
728	1186		4121	1894		8432	9356
441	294		4170	1225		13412	2192
921	1395		3043	2399		14358	3571
976	1371		873	1639		6003	1957
1702	1614		3920	2210		19662	2273
2484	372		2443	3009		8021	2282
765	1392		1059	1403		12934	1248
492	1000		2939	1509		13442	949
824	947		2747	1970		12182	2495
2422	1100		3504	1237		9505	4558
688	1263		1366	1277		16287	3865
4051	670		969	2745		10513	1655
1695	635		1631	1023		10104	4200
588	807		1789	2760		3582	1736
3197			1725	1196		9865	2196
1946			4742	1342		5496	4699
725	238		1886	1944		8576	3602
2003	279		1842	1494		6167	5168
426	197		2661	2923		5445	1997
481	241		2869	4289		6620	2581
4532	471		4435	926		11313	7932
2560	380		2424	2716		10942	2134
3615	426		2683	944		6962	2855
1626	348		2449	2133		5998	2823
1541	312		11532	1103		10795	4335
3132	282		2714	1844		8571	4344
1324	445		3373	2523		3807	1791
3202	615		1684	2614			4185
1050	291		2526	4296			5458
1158	370		4141	2877		10114	3357
897	315		3390	1117		9255	7050
1309	246		5005	2344		5856	1891
3106	426		5850	2841		4647	2020
794	401		3691	2180		4625	1584
1487	312		2656	1106		12777	1197
523	242		3936	1728		8086	2163
1524	317		1529	1279		6228	1896
990	406		2467	2286		5220	2452
738	413		4977	2603		3840	1111
3020	322		4553	2616		5089	2585
1662	520		4618	2793		5925	966
429	289		3051	3272		6076	3434
1774	290		2991	3130		7478	1342
896	231		3721	2865		8716	1841
1840	228		4907	596		4549	3429
1056	630		2616	4345		5789	553
1185	403		2629	3358		7420	4640
2061	249		3896	1825		7475	1745
1185	500		1721	2249		7490	2734
1931	221		2308	4546		7298	3273
2202	324		4765	4838		5740	1446
3611	309		3895	1869		6916	3279
2606	201		1791	3155		5703	3505
2770	354		2704	817		5756	3749
2112	224		4763	4122		7135	2682
499	259		2704	2756		4214	3379
2603	334		4348	2411		7531	5440
1073	221		3505	2010		3598	4357
1579	579		3086	988		5844	7054
980	239		3439	3406		5642	5966
652	317		3883	3239		11416	3132
766	386		1873	4023		3306	3051
1355	432		5334	2520		6570	2260
	259		3999	2592		4921	5846
	205		5455	1399		4785	2457
1398	419		2270	1762		4619	3437
787	251		3734	1196		4352
2252	316		9286	2539		5922
573	647		3446	963		5349	6354
594	325		3545	1744		5345	4505
1872	390		3328	1598		7844	5557
1225	351		2776	3077		9552	3223
4720	395		3190	615		5447	5678
443	274		5427	1141		10673	6055
2001	646		2608	3509		6247	4537
2628	503		3120	2651		2958	3466
3891	441		2117	1476		5627	6458
6328	302		1824	1679		7530	4607
2144	315		2952	409		3936	8392
2292	329		5281	1650		6035	5218
2430	308		3009	1168		3391	6533
494	400		1628	2346		4953	4033
1701	293		3904	1657		6267	9013
1935	307		2057	1713		3892	5468
593	332		3989	2512		3310	7933
2058	376		3124	1238		6329	9148
3154	345		4239	1245		5114	11293
3017	517		2508	1427		6643	8411
962	727		5920	2093		4926	5771
3475	267		2682	814		6901	6147
1558	224		3055	1123		3155	9629
1467	343		2536	1424		6559	4122
2088	646		6605	1678		4799	5354
5297	380		2810	980		7637	7299
740	360		2636	685		7272	6711
1739	410		3607	2008		6606	1944
614	284		2626	1834		6184	5716
485	339		3586	1102		2922	3617
2772	403		3108	2003		6466	11651
646	355		2424	1767		9727	5857
4158	373		3422	840		5233	6131
1571	380		2812	1986		6915	3911
1634	208		2530	1812		6988	7462
3923	313		3567	1369		6533	5748
2629	299		1935	1110		5799	6748
1958	275		5674	1221		8367	1897
751	185		5908	1037		7963	1672
370	277		4772	1344		7476	777
2609	193		1762	1117		7504	1623
972	278		2489	1175		10666	3850
1045	349		2779	1442		6479	6772
839	230		3035	1392		7665	2967
2171	352		3059			7505	1859
870	303		4802			6180	4415
721	278		2812	1460		8140	4043
556	155		3596	3268		6880	7681
1924	239		5411	2174		8353	10027
3558	356		4067	2354		7271	5111
2847	290		2482	1257		9926	8350
2762	370		4691	1849		5340	4060
1248	412		6030	2832		12279	3023
2412	270		1601	1017		6828	4024
4155	262		5253	1035		13853	3235
2529	405		3269	816		7093	4785
1830	812		1728	2495		5401	9290
775	234		4141	2800		6306	1357
1030	209		5623	1942		8662	5108
480	326		1195	726		5841	1920
4789	737		5782	1778		4517	1250
955	170		3247	2831		7227	3434
1170	264		2068	2017		2607	897
614	353		3627	1000		12789	11120
2199	223		6875	2672		6080	2158
4042	453		3799	718		6054	2795
457	329		4292	3383		3321	1179
2300	396		2279	797		6824	2654
1098	333		3318	609		4907	5405
992	734		4029	529		5574	820
2176	491		5459	686		4530	818
1577	335		4831	938		5602	3555
4320	337		4251	601		9717	3773
709	443		4177	868		4155	1057
2516	668		2272	801		4529	2247
920	483		3762	557		6816	2491
1674	531		4921	425		7110	1929
2215	403		2985	1075		5499	4910
876	266		7535	957		3138	2926
3673	320		4351	788		5958	2368
1067	335		3956	2354		3160	1084
657	600		2086	491		5081	1359
2811	353		3916	1043		6258	2064
699	310		4877	580		2870	3464
860	307		2395	467		4575	1054
623	310		3681	925		4433	1507
2340	232		2490	460		7520	4138
2291	279		4360	666		6976	2332
3222	324		4120	881		5983	1513
843	283		1750	846		6459	2590
1814	287		2868	984		5910	740
742	411		3673	612		8727	3798
1095	483		2891	711		17004	2596
596	278		4741	978		7492	2085
2617	343		5269	1918		6854	2213
2257	349		4651	1300		10542	662
2273	398		2924	2407		6947	2976
602	258		3723	1579		14693	789
4033	293		3228	572		7156	1594
4323	445		2853	817		7300	3805
689	810		8748	702		9378	3703
1162	298		3104	926		8028	1260
4864	463		4422	1079		8738	1095
2996	824		3802	1353		15960	245
1798	409		4545	481		8401	1266
1656	511		2697	543		12653	1640
2734	216		4678	401		7085	2622
1413	285		3310	365		7425	575
12395	242		5430	303		15222	1263
2808	246		3187	923		10433	874
4639	252		4348	524		8224	875
4538	297		2726	418		10206	1573
784	301		4698	421		7755	423
2587	377		4791	464		7327	352
1510	348		2629	406		8740	302
907	428		3244	421		8312	432
1082			3075	1874		16115	415
922			6839	649		11125	1449
1889	1113		4339	1029		10408	825
1981	563		4632	2436		10984	1218
790	1741		7553	478		8706	1019
1795	1628		3972	370		10019	631
3382	1545		4883	1167		13375	1010
5099	2186		5676	271		14056	1044
1386	606		5447	697		12672	925
1832	1012		5351	927		9329	1684
1746	950		3069	814		8337	881
2340	1143		2397	845		10649	1034
2575	4044		3172	1267		8988	1035
4927	1888		3247	517		12281	2233
849	1579		2546	666		8097	1913
2807	1573		2864	1574		7070	880
2949	2613		4630	702		7680	882
1041	750		3416	867		5844	1249
1052	1194		3346	583		11974	1343
1056	1214		3136	1499		6217	1370
1520	1518		4732	511		8195	828
2311	1014		2795	513		5860	592
1488	519		6606	498		9736	1188
399			5235	355		5817	929
3526			6008	775		6996	1147
579	484		2554	335		7394	892
2135	539		3506	528		10042	412
1665	188		2733	383		3397	643
2008	187		3669	732		7876	1362
2375	127		4124	534		11542	1324
3505	2120		4103	989		10232	1720
1175	185		4932	342		6447	1018
5022	167		5005	1063		14867	506
2336	138		2904	314		7992	686
785	140			277		10359	479
1571	194			487		6017	2222
2089	305		880	332		5357	1012
1815	138		1165	275		18664	511
4052	148		3016	281		9877	1775
1675	121		3508	621		12811	645
4288	306		1912	422		7004	385
1879	165		2431	452		6908	550
815	199		5216	441		7414	602
1615	122		2010	613		4932	2251
651	347		5484	354		9036	373
3290	156		3313	749		11914	405
2224	99		4362	767		5180	437
5527	453		4711	1157		6691	411
1748	2553		4261	543		10256	317
1874	202		1891	1111		6512	532
3999	646		1409	418		7197	508
2376	408		3508	969		6527	384
947	438		5581	1158		17647	441
1065	113		4582	2203		21030	216
4433			2295	550		13703	211
1741			7034	534		15905	648
557	294		2238	296		8549	470
640	1154		5537	514		9353	490
2260	895		4171	558		8459	1282
2869	899		3597	621		7666	1423
2494	366		2838	955		6660	1463
3265	301		4692	1057		5872	1391
521	178		2283	747		8782	1834
834	118		3473	2232		7883	1729
919	367		3891	1135		3382	1473
1911	111		2679	808		5029
694	362		2385	1259		13017
734	179		3470	2291		20167	1759
1492	397		5283	1399		11527	1265
2654	383		3525	2643		3411	1319
795	215		3476	1829		7481	1799
2161	734		5295	1330		6253	1825
522	695		2037	483		8011	1960
1611	246		2095	1283		7176	675
976	359		8203	379		5004	1843
599	594		3103	1791		5918	1214
1403	2149		2377	375		8048	2406
2356	428		6659	348		5834	626
3023	267		5067	617		11906	2197
441	397		3914	556		10111	1558
1881	623		1610	1099		9563	1064
2936	1209		1724	559		6048	1309
631	569		2760	325		10648	826
593	699		5532	1166		8517	545
1161	460		1281	717		5441	1192
1935	510		891	1231		9154	2375
1401	269		3116	1933		6776	2131
623	403		1229	1420		10281	1651
2078	386		934	1339		5228	510
938	1528		1174	488		13352	513
1145	1912		803	890		5789	2908
9765	120		1569	634		4245	641
959	168		1184	2332		5609	1667
1793	1207		2228	3452		6208	314
2619	373		857	4202		5600	850
581	137		4140	279		7025	1465
1298	309		3334	294		6194	1781
2157	439		8188	541		7538	2139
2465	489		8567	330		5796	3000
660	387		5036			7664	564
525	245		3967			5268	1708
3537	568		1892	1332		6993	448
4464	382		1040	1957		11947	1107
579	483		11234	858		9351	377
1312	854		3108	905		2702	1349
1951	596		1611	2454		5648	1205
1669	829		6027	1410		7221	728
3833	882		4555	2294		7501	1669
2589	1051		2549	2953		7084	1149
1234	572		3177	1924		8659	1209
2197	168		5386	2681		4583	493
1804	850		1659	2490		8256	898
1800	848		3354	326		4887	1149
1747	626		4236	1617		4855	521
1550	1269		2450	971		5781	1063
919	333		4128	1484		5887	839
1036	1042		3944	719		7393	1441
1671	1565		1317	1191		5047	920
5309	207		4426	1312		11532	1192
2170	2020		5773	1186		6923	484
1801	1192		3828	3851		5925	739
1794	174		3560	1146		6866	690
699	154		4995	3566		11779	773
4421	708		4483	1695		11369	943
1405	111		3494	1471		12249	1007
3619	941		1983	2003		10246	1400
2547	1124		2503	2448		8341	568
2777	1237		3285	2795		7615	577
2894	405		1618	552		11575	638
1224	404		927	1845		5702	1303
1709	1447		2853	878		9862	798
2749	839		1340	728		7126	1934
1116	2141		1639	679		8099	1605
1141	375		1614	1633		4739	7744
672	1413		896	553		6623	6634
2518	506		2112	2855		5762	5458
730	532		5018	1342		5854	3957
887	405		1533	593		4773	671
3274	461		2557	1805		5598	3853
664	158		2552	411		6567	6333
1559	158		1503	2256		5367	2871
493			1164	536		5531	2044
1329			1017	683		3632	7563
2575			468	2435		10571	2334
4824			2170	726		5013	3452
565			2487	432		8240	5617
626			330	761		17277	4501
495			1634	597		5656	2355
3988			4418	1258		8411	4741
3217			870	2174		11340	4379
523			351	2131		7491	5494
2145				1844		4245	5191
2730				1970		10799	4494
1937			2107	1346		6878	5455
4147			1505	3767		5252	2652
841			3257	1311		7668	3855
1824			3144	1385		7748	1912
1537			6274	1627		7425	2922
1764			3735	1831		6472	5125
945			3174	1032		9663	8916
1525			5528	1364		6495	2152
887			4300	1047		11970	4518
1483			3502	1240		10318	3694
1741			2815	2431		8790	3617
584			3596	1521		6167	2512
752			2655	967		11492	1840
2428			4167	2160		13771	1218
3660			2886	1336		6521	1862
2129			4598	714		8066	1645
684			5624	870		7257	5321
2213			5573	538		6794	2081
412			2615	913		12941	1709
2069			5641	416		14351	2908
2160			4030	823		6029	2324
1414			3040	673		4362	2327
2327			2258	713		6517	3022
2295			6462	532		7629	891
2226			4633	491		7645	2172
1531			2907	689		10662	1453
797			5879	761		6974	4109
			5620	756		6738	3462
			4604	795		8507	3064
1586			6588	658		14870	1877
1237			7234	594		21691	7905
958			7552	548		6955	4745
2672			2783	1017		7193	1800
1260			4201	461		10055	1251
2706			5937	408		11954	3938
3078			5681	476		9843	2293
835			2987	287		11567	1499
1730			3172	2392		11353	3343
2690			2390	821		5676	3157
637			3363	3382		8932	5526
669			5829	3492		8336	3462
2982			4051	3922		12817	4763
1567			3282	1703		8673	3771
1630			3572	2084		8627
1648			2584	3144		7748
1491			4397	1240			3421
2244			2515	2011			5280
695			2969	181		3328	6304
652			2226	305		1647	2049
1625			3396	488		2580	2955
657			2333	419		1341	1158
2226			2746	1659		1318	1586
4620			1931	208		2272	4535
1296			2001	236		2705	6878
1479			5330	255		1120	2035
828			5184	563		2269	5066
1897			4169	213		3177	2095
2575			1845	650		3539	894
2118			3600	434		3744	1390
1225			4067	370		4845	1609
2481			1623	381		2261	6136
874			3260	552		2928	8992
2583			6496	726		4950	6661
2578			3156	303		3085	5775
2456			2355	309		2938	6397
1035			2535	468		2335	9428
2645			3171	625		2749	6827
1225			1148	224		1164	4183
1317			1976	344		19289	5524
716			1690	303		3667	7494
2665			2841	512		2056	6605
2283			4761	341		1517	1168
1759			3419	433		5485	5349
2271			5010	712		12639	3673
985			1425			3236	2846
862			2965			829	3349
2910			1513	1691		2972	2386
1194			4477	795		756	1724
980			3554	664		1501	813
641			5223	1095		2142	2509
859			6024	595		2441	1040
2631			8087	887		7332	893
922			3389	2558		3307	2391
3965			6096	902		1454	2377
690			1327	801		1714	1175
1484			3796	1558		2288	1015
837			3411	1156		5340	3176
2664			3777	606		2632	1731
3100			3599	660		1958	1789
1062			5309	673		2310	2266
1857			2323	555		2123	1536
3450			2029	903		2483	1891
3093			4406	1004		1437	1201
3447			620	453		2961	2927
1142			2591	716		1838	1080
969			6301	1165		2439	1352
3475			2459	1877		2702	1351
677			5593	1440		3584	1014
1149			2336	1073		9352	3087
2148			3449	780		1603	359
5064			2585	1137		1927	2183
4136			3482	817		7335	400
1576			2590	1486		6292	1886
2259			2961	757		4423	1223
2750			5228	496		1538	1566
1592			3618	444		16039	1018
2441			3519	696		3235	823
1233			2908	304		4859	1726
1196			2250	606		3378	1058
640			6301	233		1028	531
1243			2116	623		1575	1840
1294			5650	306		8247	1146
2668			3693	590		5494	1416
930			4749	280		3856	1195
904			2135	564		4689	569
1393			5673	342		4628	1102
3495			4810	444		5785	922
655			3541	620		3511	721
3637			5354	257		2943	1380
968			1932	1353		8690	1195
4214			3256	1450		2429	694
1287			2004	315		1708	905
1293			2650	632		4004	1165
1744			1763	389		2026	517
1432			3104	554		4687	642
2082			1040	368		6966	839
2933			2116	1835		4572	879
2177			2461	858		5749	585
820			3766	641		4306	563
2209			2132	811		3358	758
2446			2762	737		1425	556
872			2832	1100		1022	1217
2017			2261	890		1116	379
2751			4055	345		2905	1096
2482			6384	573		1607	1002
1195			3331	290		1765	340
940			2313	800		1028	1056
2721			4798	858		1018	476
771			3265	671		3357	653
611			904	416		3007	912
725			4320	808		825	474
3051			1910	674		1584	872
4451			6844	441		3055	1520
2091			4250	1911		1736	898
2578			2095	896		2331	1341
982			2441	906		2447	1161
1964			4755	546		5928	866
757				899		2429	2445
4639				1034		1343	2197
1338			3383	495		1097	1560
1581			900	618		3866	1317
720			1928	697		834	2331
1081			3458	500		1654	3378
2058			2175	871		2474	1635
1332			2800	581		1212	1805
3778			1418	242		6452	1042
908			8018	365		1215
2492			3205	749		4554
788			1965	800		1099	737
957			3638	845		639	5057
974			3336	763		6461	1262
1870			6542	379		10386	1883
828			2457	373		2161	1799
1803			2526	435		2479	1557
5038			4118	626		4300	1866
1170			2654	1316		3927	2428
897			3123	393		5977	1014
1985			5536	953		1420	795
4705			2059	625		5913	1227
736			3895	794		1486	2281
638			4536	813		9382	1001
3934			1554	896		5025	1855
2245			3571	913		11786	838
893			1430	612		1310	1084
1097			1881	1479		1641	1010
987			3203	713		6758	1622
2520			5598	315		2587	1539
1698			4910	452		4499	1948
1156			4700	681		2445	1836
3096			5221	1648		6506	1427
629			4266	721		8408	1410
2825			4152	599		2928	787
2123			4033	740		1318	1755
764			6235	1316		1067	396
746			4497	641		1252	1100
1656			6029	366		3151	867
1031			4093	226		1981	309
1110			5320	768		3429	613
806			4093	1560		2597	2335
1457			6893			8631	1864
650			4092			7071	1351
625			4285	2193		1610	1435
2709			1959	1710		1716	788
1562			2892	2025		3507	696
865			1920	2717		8116	1140
989			2215	2218		5194	1079
1619			1696	2610		3325	1892
802			2922	1132		6866	917
944			1673	1774		9470	1100
1224			5257	3608		1541	1212
2436			3187	2594		1537	1337
3787			1616	864		7302	394
972			3193	1476		5541	992
1528			10634	1975		7076	1759
900			4276	1563		1198	930
1143			4790	2536		2248	517
719			6368	3797		6589	1149
512			7032	1708		1192	1733
634			6194	2282		1246	1122
1166			5638	1804		2364	1051
1648			6283	2050		12391	1028
1072			7823	4281		4862	1097
2473			2546	2416		3832	846
2297			9958	1885		4729	1254
2127			5005	1640		3417	352
573			5103	1830		3307	617
1143			3207	1869		4017	794
2601			4310	1655		5601	185
2825			2817	1868		4225	627
936			3599	2030		2507	2048
3306			7357	2834		5217	530
1900			5047	1325		6422	953
2504			4070	1113		3662	1058
1574			5815	1679		5493	474
767			4201	1164		923	914
931			5998	2122		3306	449
860			2993	901		2765	455
933			8219	1874		7485	893
646			4043	1224		3585	1174
2465			2865	399		6252	506
648			4005	550		2425	1242
718			4204	956		3714	1073
1845			3309	797		5343	454
966			4993	1173		4988	589
2025			5129	966		5184	543
1014			5072	624		9247	1141
687			4160	928		1128	492
2038			2505	1006		2411	1104
1029			1650	627		2071	1097
910			556	1151		5538	402
2507			2975	300		3125	833
648			3727	1124		4300	340
1647			3113	692		5458	1138
963			6068	306		5676	343
701			3017	393		1655	509
1443			4325	484		2829	807
912			1882	529		1668	216
1447			2488	624		1721	742
850			3751	566		2089	474
662			6311	372		3937	231
1087			2986	1023		4755	697
805			3453	479		5352	448
1342			5178	739		5132	240
2082			7940	372		6374	432
709			2680	928		8388	586
763			7136	1102		2511	680
543			4808	491		5125	2450
1016			3859	748		7834	745
4161			1497	1795		8293	312
2008			3142	1340		9050	475
378			1296	2301		6187	477
873			5032	1023		3461	782
2291			1516	920		2943	588
1079			2666	1543		3318	949
1136			4777	950		3061	1098
2139			3490	1107		5363	447
2924			2008	1193		7155	838
1385			2470	346		3534	780
1100			5606	1485		6634	861
1071			3219	291		5427	600
1085			2356	377		4871	721
2532			2850	353		14926	2154
2125			5233	568		1499	818
833			5705	321		4692	2185
1446			3609	283		2037	1162
903			2330	430		3654	1051
2481			7064	796		1944	1447
1312			3639	339		5270	1939
3773			7466	416		4280	579
1152			3503	168		3777
2331			4683	559		3380
1843			3476	482		4025	3412
2233			3742	207		2083	5828
1115			4283	702		13905	1836
3350			7113	399		3524	5520
2518			1788	485		3740	4922
5489			2545	325		4822	4643
1143			3351	594		5784	3998
992			2014	341		8075	5213
2796			1314	261		6864	6258
921			6701	238		6510	4573
1013			3795	321		3095	4093
1499			2194	307		9371	3652
846			3433	225		5706	5824
766			2308	265		8043	5450
3226			2987	262		6763	4837
1884			1464	362		9073	5075
2212			1908	249		15714	5507
589			3854	349		6968	9225
1713			1643	542		8743	555
1336			4648	285		11765	528
1066			6142	338		9335	4391
1041			2416	259		7159	650
2198			2256	305		9994	5395
765			4154	517		4326	795
821			360	247		4580	5938
1605			3591	201		14898	3913
1487			5840	158		7661	1235
1421			2193	341		11800	1062
800			2868	540		10504	976
2851			2294	348		4697	967
1173			403	330		7406	1010
1558			3747	436		5632	1186
5191			4483	432		11688	574
			4564	233		6601	1302
			3545	323		2216	1857
837			2475	531		4898	1396
2093			1937	419		2828	1781
585			5857	372		4186	975
1676			3726	281		4906	1271
4197			4281	679		5877	828
550			3553	416		3843	377
1790			2370	339		5192	279
1284			2734	294		1722	445
1497			4112	345		3831	1017
1220			1800	421		5251	540
2060			1535	382		3901	2346
1804			2355	572		6110	238
1464				469		7836	421
1768				391		6466	836
1014				274		9867	858
1451				407		7233	1210
2510				295		5367	618
902				496		7680	639
1180				561		2998	689
498				272		13063	733
4551				393		3479	838
1406				458		7809	296
2726						5597	1553
1218						3935	2567
1251				2497		8447	1468
1778				2282		6450	1536
5069				592		12375	432
2718				4134		3081	941
2415				5239		4609	485
3001				2895		7685	358
1293				3691		5683	1867
1361				2281		4660	2029
1023				795		2624	2669
3016				2197		4514	613
3255				2573		8208	1135
1161				1774		2694	644
1622				447		4454	336
882				1316		3875	3087
1280				1615		7673	1586
2187				4649		5008	361
2485				4282		4083	890
2256				718		4947	2419
1012				1358		4857	1707
829				505		4861	634
1083				2997		3890	1087
1448				1059		1927	2480
2825				1000		2832	605
5647				676		4906	548
2783				425		2483	438
5296				533		10478	1941
4727				310		5420	1840
6090				508		6821	638
1433				1947		4711	2466
1272				416		3904	1665
3012				760		10719	1401
2356				1482		13857	543
1630				717		8312	2737
1210				323		3012	701
2563				544		10303	3889
1125				3552		7568	1743
3830				701		6977	775
804				728		11574	1136
2971				406		7478	3202
4625				1454		5480	934
2781				1596		5150	1084
2027				981		15539	4470
1007				307		3635	2215
857				2497		9831	6661
2657				3726		4091	2195
1359				2497		4576	2643
968				369		5140	2860
1115				3462		6736	2053
889				775		5574	1757
1088				1071		7475	2055
4131				581		5139	1723
1834				424		13009	4652
977				415		3807	3232
2820				977		4779	2568
3206				638		5614	3420
1355				912		6874	3854
1267				678		7678	1757
1583				645		4852	2570
1209				924		5906	4059
1574				683		5635	1875
1021				572		5584	2376
938				1124		13861	8564
919				765		5795	3080
550				505		3603	2389
934				672		4839	2595
3136				307		5214	2929
4003				1157		4776	2496
4280				338		6524	4698
886				879		5214	2684
1145				677		7921	962
3028				767		5544	8058
735				637		4273	3384
5801				1038		4885	3959
3201				514		8269	1154
2254				596		7375	3197
1092				796		11670	3015
978				584		5852	3050
6467				542		5643	3313
1918				1248		6338	2847
2343				1256		6668	4353
1345				2379		8409	3496
940				818		6077	2738
2046				701		6142	4551
1834				781		7477	3840
1013				684		10841	3570
2551				875		3890	2168
1076				517		7516	2499
1812				739		9276	4795
2416				620		6238	4379
1465				2215		10828	5652
2324				551		5645	3045
1070				1309		6317	3057
1944				879		5225	4266
2259				790		8609	4507
3195				785		6433	5729
2318				826		4551	6395
3658				831		10104	5282
2553				745		4415	4041
2404				573			8696
3571				1082			3629
2999				2295		3141	3557
3218				1138		4434	4247
2703				1019		3292	2601
1164				468		4337	4566
3731				721		4095	3141
3533				904		4868	2781
6569				429		4925	2329
2747				457		5337	1600
4876				728		6805	708
1963				279		3595	2642
3663				691		2205	1983
1150				998		3503	1392
1122				309		2435	2304
873				716		2017	1265
1222				659		3198	2463
1394				306		3941	1516
5886				670		3495	2324
2551				538		4394	1149
2157				424		10423	546
1807				363		13097	1109
1380				653		5352	653
3748				479		1692	717
1894				728		6451	741
1194				371		7011	417
2455				529		4496	1429
537				312		12197	2337
938				868		5042	2189
951				598		6149	2739
824				203		5566	1911
1006				606		6935	2752
809				712		5620	1974
1506				765		4242	1090
522				567		6128	3957
1619				506		10007	354
1643				899		5131	645
1626				313		6556	445
4481				324		12180	2081
1467				1041		5210	4423
938				422		6187	1354
4583				441		2641
697				782		5125
4029				630		3616	1441
4328				1431		9829	624
2709				942		4024	462
3012				516		3739	515
3416				593		7117	440
3502				715		6927	541
5640				640		2957	515
695				794		3716	846
924				1336		8031	518
4694				510		12574	811
2146				515		3091	563
571				1616		6895	1374
1271				418		12513	937
2737				660		4681	994
890				577		18889	476
1036				894		4959	451
520				2772		3798	891
506				2543		3584	589
1851				395		12719	545
1459				397		5703	572
1882				1581		6205	858
738				781		4760	573
910				1124		4824	289
1862				943		22109	649
2189				820		2637	968
954				407		3947	1219
2679				918		9724	498
1276				727		6298	687
912				621		4371	645
1204				851		2270	529
1728				443		5317	418
1562				822		3236	275
2467				755		5962	627
3442				633		5833	435
1723				1236		3664	2110
2430				922		10610	533
765				901		14521	665
1809						5623	2715
1196						8572	2395
982				723		4780	2638
1808				717		12557	844
690				2069		11853	1341
2338				1072		2982	541
2017				1826		10422	803
3163				1874		5914	1278
526				929		5318	1436
2604				697		10016	346
871				527		3615	570
573				646		3046	943
2315				359		1680	990
3520				584		1655	677
2063				1911		4086	1343
1371				2710		4075	2312
1998				350		5598	611
754				435		1431	1220
2707				744		1968	761
1738				556		3395	745
1457				455		5598	459
1129				533		5323	789
637				1011		2044	1051
2960				1270		3895	677
4511				872		4061	940
3643				655		4217	6706
2491				1845		3803	451
2020				1171		5458	962
1964				661		5880	1870
3557				864		1172	632
1235				464		4896	854
				518		2034	2655
				744		4332	3626
				468		5721	492
				507		6796	725
				451		1543	256
				1553		5883	1006
				665		6519	2686
				610		1457	1006
				505		3539	1805
				433		1405	800
				758		2650	1097
				506		2733	2121
				330		1882	511
				437		1224	1337
				390		1204	2860
				1382		2112	1393
				445		3179	1545
				387		5521	869
				1145		4725	2133
				1008		4697
				319		2766
				1187		2681	451
				1442		4616	881
				589		4031	815
				1196		5832	1470
				655		2562	526
				1424		11613	2975
				1179		8315	1256
				3275		4468	825
				1396		2041	1177
				730		5472	352
				1463		7737	415
				754		8945	277
				1034		9653	756
				647		6838	731
				501		1981	1168
				581		4559	517
				1279		6502	764
				1781		8010	315
				382		5251	468
				1159		2786	551
				5645		1159	675
				1473		4090	495
				727		12003	1019
				1710		9475	1148
				2296		2821	495
				1760		1509	954
				1283		2147	609
				3155		4203	697
				2716		1465	901
				1416		3030	684
				1007		5671	1905
				3092		713	2422
				1147		2055	1042
				3282		1433	821
				1364		1523	608
				1666		1168	1866
				2230		5132	787
				1920		4473	547
				4859		7353	432
				2204		1025	297
				570		1226	652
				1799		6634	291
				2280		2208	1093
				2908		1114	485
				842		2094	560
				457		1715	467
				1860		2782	369
				906		2547	480
				484		2798	339
				629		842	461
				967		1842	433
				390		1913	932
				1241		2013	210
				1866		1515	628
				269		1089	807
				1878		4075	297
				2920		5382	1030
				918		2187	959
				338		2495	398
				3229		1804	467
				841		1669	496
				294		1369	555
				1354		4448	433
				472		1762	336
				275		4474	1008
				451		2535	489
				608		7235	503
				830		1283	365
				345		6435	474
				484		7715	479
				810		3203	389
				783		4376	274
				320		6035	1015
				294		5633	285
				928		2771	611
				422		8727	548
				678		6938	286
				546		4344
				499		4310
				1014		5313	1318
				579		5165	2688
				599		4637	899
				524		1805	1682
				367		1256	1165
				345		3613	809
				918		2209	1235
				1424		3982	1243
				579		1299	635
				728		2268	1234
				1027		4479	1528
				754		5877	679
				414		3109	867
				1228		1349	935
				268		3882	1482
				1268		1192	394
				1150		3300	2434
				1756		1597	1054
				669		4014	1333
				1121		5283	1712
				792		1316	1041
				1435		1478	910
				855		2294	354
				2595		7299	397
				2430		6634	701
				1390		1678	837
				2421		7747	366
				784		13604	369
				1630		979	365
				1406		1394	414
				1676		1474	562
				2156		5233	602
				633		1270	1324
				1933		7863	463
				1966		2463	907
				1020		2538	585
				1379		1519	471
				2257		1246	1518
				1525		903	642
				2343		1264	392
				427		1233	578
				2084		2525	599
				1900		892	1124
				156		1710	418
				783		1144	1139
				1704		3445	1294
				3592		1275	264
				548		1959	383
				379		3727	586
				2807		731	535
				1128		1916	671
				187		1520	331
				408		3574	370
				464		4052	405
				389		3059	386
				2023		3428	537
				2365		2669	495
				426		5330	1178
				342		999	829
				360		4983	839
				290		1249	956
				836		618	413
				369		1935	654
				307		5737	771
				455		4327	612
				556		3674	673
				800		2045	622
				613		1082	1955
				1254		1965	1023
				218		2248	1026
				762		1641	1230
				498		906	1143
				2039		2069	1689
				642		863	836
				1887		3592	1668
				2484		850	1149
				715		1478	2398
				1166		744	1151
				636		2350	1503
				2154		1339	1909
				859		794	1455
				852		1392	2297
				782		1524	1251
				1477		4448	918
				1358		1295	6416
				1465		2567	2335
				1107		1634	1300
				350		2192	878
				866		4697	1449
				1374		3654	282
				543		1144	1708
				972		1062	1117
				659		1078	749
				448		3224	1811
				294		1430	808
				1053		696	628
				2207		2254	4460
				1094		666	1494
				291		2530	1414
				273		3314	1696
				621		2091	1149
				598		1324	769
				300		2177	719
				749		2445	1225
				532		922	1335
				1947		1811	656
				2416		2089	2374
				501		2731	2111
				465		2153	2144
				344		1224	2213
				396		992	1193
				394		1040	936
				452		406	836
				466		1028
				1135		645
				1391		1464
				420		1139
				1761		806
				1451		2357
				1119		788
				793		864
				554		2002
				457		2533
				1047		929
				581		2753
				723		1001
				453		2220
				1041		3118
				957		1020
				993		1264
				884		960
				821		3692
				936		3008
				1212		2755
[truncated: 380 more rows]

## Sheet: Fig. 2I
Experiment 1			Experiment 2			Experiment 3			AVG normalized to Ctrl
IAZ1_Ctrl_ca	IAZ1_senp6_ca		IAZ2_Ctrl_ca	IAZ2_senp6_ca		IAZ4_Ctrl_ca	IAZ4_senp6_ca		IAZ1_2_4_Ctrl_ca_mean_norm	IAZ1_2_4_senp6_ca_mean_norm
80	65		99	113		65	69		1	0.8
85	67		124	116		74	72		1	0.7
86	70		127	119		77	74		1	0.4
89	72		130	122		81	75
105	73		131	122		86	80
105	77		139	132		88	81
116	79		146	133		99	81
120	80		146	135		107	86
131	81		173	139		137	89
195	84		220	141		142	90
278	84		349	142		144	92
306	85		570	145		152	93
536	88		574	145		218	96
573	88		584	147		248	96
577	89		1097	152		345	97
624	90		1803	154		584	99
703	90		1886	163		590	99
711	91		1935	164		641	100
717	91		1944	167		667	102
735	92		1966	170		688	105
741	92		1996	179		700	105
751	93		2006	184		704	116
754	94		2016	194		714	175
776	94		2036	198		716	176
805	94		2045	199		721	268
813	94		2056	204		730	304
827	96		2065	215		741	370
849	97		2101	223		743	381
859	97		2138	237		749	397
880	97		2141	246		773	406
916	97		2157	250		774	432
921	98		2157	262		784	435
935	98		2164	270		799	435
936	98		2167	287		801	438
941	98		2168	288		807	439
947	98		2190	289		808	439
964	99		2201	290		820	446
966	99		2202	292		823	472
991	99		2210	300		823	474
1002	99		2219	301		826	474
1011	100		2220	302		827	487
1027	101		2221	308		830	502
1043	101		2224	316		831	504
1052	101		2240	330		834	505
1056	102		2249	330		837	515
1063	102		2257	332		848	520
1085	102		2257	334		851	524
1087	102		2261	362		853	526
1094	103		2265	362		854	528
1101	103		2267	364		857	529
1110	104		2269	396		859	530
1112	104		2275	398		862	532
1114	105		2281	405		862	537
1114	105		2281	415		862	537
1124	105		2283	438		868	538
1156	106		2288	448		870	540
1158	106		2290	456		876	544
1164	106		2296	485		878	548
1165	107		2299	531		879	550
1178	108		2300	548		886	551
1186	108		2314	553		887	554
1189	108		2324	564		889	557
1197	109		2326	569		893	560
1198	109		2340	571		895	561
1205	109		2356	621		901	562
1219	110		2365	640		902	562
1219	111		2368	652		902	564
1231	112		2387	653		903	569
1249	113		2388	668		906	570
1274	113		2391	682		907	572
1274	114		2394	727		910	574
1288	114		2403	787		911	576
1292	114		2406	789		917	581
1307	114		2420	817		922	583
1314	115		2430	818		925	588
1318	115		2431	849		927	590
1319	115		2436	1026		936	590
1326	117		2453	1049		937	595
1335	117		2453	1067		941	597
1337	118		2460	1093		942	599
1345	119		2463	1217		943	599
1351	120		2469	1220		944	603
1354	120		2470	1224		949	604
1361	121		2486	1268		952	604
1367	122		2491	1276		956	607
1385	122		2502	1322		957	608
1388	123		2502	1380		960	609
1395	126		2504	1382		961	610
1396	128		2506	1390		962	611
1403	132		2509	1394		967	611
1414	135		2528	1400		980	611
1427	138		2529	1416		983	611
1467	138		2535	1427		985	612
1479	139		2539	1439		988	614
1480	141		2554	1443		990	615
1486	141		2561	1444		991	615
1486	142		2564	1510		994	616
1492	143		2573	1527		998	620
1493	172		2573	1536		998	639
1533	183		2592	1552		998	640
1548	196		2593	1559		1000	642
1549	197		2594	1576		1002	643
1556	220		2606	1605		1010	644
1586	226		2610	1605		1013	646
1594	249		2625	1611		1015	652
1594	252		2628	1616		1016	656
1602	390		2629	1631		1017	661
1615	466		2646	1655		1019	662
1641	492		2651	1660		1021	666
1650	509		2651	1672		1023	666
1682	528		2657	1722		1029	670
1683	571		2667	1763		1029	675
1697	628		2682	1765		1030	685
1739	737		2683	1785		1032	687
1747	756		2692	1811		1034	688
1750	785		2692	1815		1038	690
1751	834		2694	1816		1040	694
1772	899		2703	1869		1040	694
1780	1143		2711	1896		1046	697
1805	1386		2716	1950		1052	698
1827	1554		2732	1955		1055	698
1831	80		2738	1963		1062	702
1843	95		2740	1977		1064	703
1881	97		2742	1983		1073	704
1903	101		2747	2000		1075	706
1914	102		2747	2010		1077	708
1914	105		2749	2029		1082	709
1923	106		2762	2034		1087	714
1932	107		2765	2040		1093	715
1953	108		2787	2064		1103	717
1987	110		2791	2065		1106	717
2035	112		2792	2076		1109	718
2059	113		2804	2090		1111	719
2147	117		2822	2108		1118	721
2149	118		2856	2122		1119	724
2227	122		2865	2129		1121	728
2289	124		2869	2167		1122	731
2843	124		2872	2172		1124	733
81	127		2891	2192		1127	740
90	128		2898	2233		1129	741
93	128		2900	2243		1137	743
101	131		2923	2269		1146	745
102	132		2938	2271		1147	751
104	133		2947	2278		1150	752
105	135		2965	2332		1151	765
105	139		2969	2341		1165	767
113	141		2985	2345		1171	768
115	142		2990	2383		1176	772
117	144		2992	2390		1180	773
118	146		2997	2395		1181	774
118	146		3002	2403		1183	777
120	150		3005	2407		1184	780
121	155		3028	2412		1205	790
122	156		3033	2465		1205	791
126	156		3040	2473		1211	794
126	157		3043	2489		1228	797
128	166		3049	2571		1241	797
132	176		3052	2657		1251	801
135	177		3063	2678		1254	802
138	181		3079	2839		1262	816
154	181		3081	2889		1287	822
179	184		3087	2922		1300	825
191	189		3105	2928		1315	826
224	209		3106	3128		1342	834
367	226		3123	3132		1343	836
462	299		3136	3169		1383	836
692	485		3138	3216		1405	842
716	514		3147	3283		1455	843
889	610		3156	3500		1478	855
971	616		3164	3660		1587	868
979	921		3164	3736		1639	885
982	1336		3174	4041		1684	887
1040	1374		3177	4496		1748	888
1040	1610		3191	143		63	891
1046	1616		3196	198		81	908
1072	1628		3199	500		84	918
1074	1750		3204	522		89	922
1078	1832		3205	624		90	937
1092	1945		3218	1003		92	960
1095	2104		3218	1039		93	1007
1119	2149		3233	1110		99	1010
1123	2180		3240	1119		100	1025
1150	2461		3266	1129		100	1073
1196	3619		3298	1174		102	1081
1197	3623		3300	1219		102	1108
1205	70		3343	1273		103	1112
1209	72		3344	1325		109	1119
1210	73		3357	1327		114	1132
1222	75		3499	1379		122	1156
1233	76		3507	1395		126	1167
1234	85		3562	1440		127	1226
1235	85		3579	1443		129	1382
1237	85		3586	1458		129	1418
1268	86		3599	1471		134	1707
1269	86		3605	1471		155	56
1272	88		3616	1479		652	63
1285	90		3641	1484		806	81
1306	91		3745	1485		814	84
1331	91		3755	1485		824	87
1337	92		3768	1488		849	96
1341	92		3793	1501		859	99
1351	93		3884	1514		860	261
1363	94		3887	1521		865	266
1399	94		3931	1522		873	341
1416	94		3942	1563		884	346
1418	95		3964	1567		887	361
1419	95		4034	1573		919	391
1437	96		4106	1584		925	392
1448	96		4123	1586		926	393
1504	97		4180	1598		948	402
1536	98		4204	1622		983	403
1582	98		4234	1631		991	432
1601	98		4289	1635		1017	433
1622	99		4323	1645		1073	434
1632	99		4435	1654		1084	444
1654	100		4448	1699		1104	446
1727	100		4468	1702		1113	451
1762	100		4502	1707		1132	456
1776	101		4520	1718		1186	459
1844	101		4606	1729		1195	460
1869	101		4639	1736		1218	465
2326	104		4648	1736		1362	484
2434	104		4693	1738		1378	501
2734	104		4720	1747		1708	503
76	105		4731	1749		99	505
83	105		4919	1777		105	510
83	105		4952	1812		107	519
84	106		4967	1821		120	541
91	106		5111	1823		121	542
91	107		5248	1830		124	548
94	107		5349	1850		136	557
95	107		5802	1861		136	568
97	108		5919	1868		137	573
97	110		5949	1869		137	573
98	111		156	1882		138	576
98	111		201	1887		140	583
98	111		209	1894		149	585
99	112		235	1954		149	585
99	112		240	1955		154	586
99	112		344	1968		163	592
101	113		369	1987		180	597
101	114		437	2014		181	617
102	116		468	2022		183	618
103	117		936	2025		189	625
104	118		1342	2031		201	627
105	119		1393	2064		202	662
105	120		1396	2086		224	663
107	120		1409	2093		235	676
111	121		1423	2095		258	678
112	122		1481	2110		306	680
113	122		1528	2123		694	696
113	122		1532	2128		742	705
118	123		1541	2131		747	706
122	123		1560	2154		753	724
123	124		1565	2185		782	737
123	124		1586	2207		793	782
124	125		1591	2208		796	785
125	126		1616	2223		843	863
126	128		1704	2232		843	866
126	128		1724	2249		846	893
134	129		1742	2270		854	981
136	131		1756	2274		866	1154
147	133		1771	2281		873	1278
148	134		1776	2296		889	61
149	136		1781	2297		913	68
152	137		1783	2311		958	79
165	139		1789	2317		961	81
177	141		1815	2342		968	84
186	142		1819	2382		975	85
192	143		1826	2402		988	85
200	150		1839	2454		989	89
238	158		1859	2461		993	91
309	160		1867	2486		994	92
422	160		1890	2503		997	93
481	163		1892	2545		1015	103
553	197		1899	2563		1019	119
619	199		1928	2582		1023	121
771	201		1938	2621		1026	122
804	207		1940	2678		1029	122
832	227		1943	2766		1031	505
838	233		1953	2785		1033	514
840	284		1962	2796		1036	520
894	284		1975	2817		1036	525
918	305		1988	2823		1055	543
928	309		1992	2902		1076	562
977	325		1993	2903		1088	565
1013	347		2004	2920		1089	571
1031	440		2015	2926		1104	572
1032	448		2018	2986		1111	586
1040	460		2020	3001		1125	593
1065	511		2022	3016		1127	599
1105	524		2039	3026		1130	612
1117	593		2060	3035		1131	612
1134	618		2063	3064		1135	616
1140	639		2080	3087		1142	622
1146	646		2091	3088		1157	624
1154	657		2105	3164		1159	630
1166	751		2133	3200		1160	633
1185	824		2141	3206		1178	633
1196	866		2142	3255		1182	641
1212	911		2149	3398		1183	655
1225	984		2172	3401		1188	656
1230	1025		2176	3632		1214	660
1245	1057		2178	3662		1219	666
1267	1097		2183	3695		1224	679
1273	1161		2186	3844		1241	679
1277	1355		2196	4067		1246	681
1287	56		2199	4082		1256	692
1288	73		2223	4361		1268	698
1303	76		2223	4455		1276	712
1304	78		2225	4462		1296	716
1308	81		2246	4486		1312	730
1334	84		2248	5088		1350	732
1367	87		2278	6086		1351	740
1404	88		2288	8087		1374	740
1408	91		2290	104		1376	744
1428	91		2324	151		1391	751
1476	92		2340	165		1397	768
1479	93		2345	205		1398	773
1486	94		2357	402		1412	774
1499	94		2376	437		1440	789
1505	95		2386	573		1447	789
1519	98		2392	1022		1465	790
1555	98		2395	1023		1480	796
1578	99		2414	1029		1487	826
1585	100		2419	1043		1497	829
1627	100		2424	1046		1530	837
1703	101		2430	1051		1584	837
1831	101		2431	1056		1590	864
1876	102		2431	1121		1626	867
1945	103		2441	1148		1640	869
1964	103		2465	1161		1663	908
1997	103		2474	1215		1664	909
2005	105		2475	1255		1669	936
2015	106		2483	1272		1735	943
2110	106		2486	1288		1774	958
2166	106		2489	1321		1776	966
2382	107		2521	1331		1802	1002
2453	107		2525	1352		1833	1012
2613	107		2529	1359		1847	1026
2619	108		2533	1361		1904	1035
3374	109		2545	1390		1906	1091
71	109		2559	1397		2035	1093
74	109		2578	1402		2067	1110
75	110		2586	1406		2136	1128
76	110		2594	1416		2273	1140
77	112		2597	1425		2784	1197
77	112		2604	1426		99	1219
78	113		2635	1427		122	1228
81	113		2652	1438		646	1307
84	114		2662	1443		657	78
85	115		2670	1449		698	83
87	115		2672	1454		718	88
87	116		2676	1456		736	93
89	116		2685	1457		757	96
93	117		2685	1464		768	98
96	117		2693	1470		769	100
98	117		2694	1470		773	102
98	120		2695	1470		776	103
100	121		2706	1484		787	104
101	121		2707	1488		795	111
102	121		2711	1491		814	112
105	122		2712	1521		823	120
105	123		2724	1547		830	121
105	124		2726	1547		835	126
105	124		2741	1561		837	130
109	125		2793	1566		843	131
109	127		2799	1569		861	131
114	128		2829	1577		862	134
115	131		2835	1586		869	140
117	132		2841	1607		880	149
118	134		2876	1609		893	173
118	137		2899	1616		898	237
119	137		2915	1636		899	394
121	139		2917	1645		913	418
122	141		2921	1651		923	482
123	149		2942	1658		929	494
128	149		2955	1673		932	526
129	155		2956	1680		941	541
133	157		2960	1693		948	544
136	161		2961	1694		953	551
142	168		3018	1703		960	553
143	179		3103	1739		967	562
155	186		3128	1752		970	567
161	203		3173	1763		971	570
176	210		3233	1775		975	572
195	215		3273	1784		990	578
198	217		3320	1785		992	581
238	219		3338	1801		996	582
259	280		3436	1802		996	587
278	288		3502	1814		1002	591
303	305		3529	1817		1003	593
383	369		3539	1832		1016	601
418	379		3771	1836		1016	607
422	621		3883	1850		1020	608
558	635		3990	1860		1023	614
639	697		4287	1874		1030	620
1059	786		4296	1890		1034	620
1115	857		4316	1901		1037	622
1135	872		4455	1922		1041	622
1194	875		4548	1925		1047	623
1241	985		5244	1929		1050	625
1293	1024		5489	1929		1053	626
1361	1032		129	1934		1060	627
1474	1033		130	1936		1066	627
1586	1033		133	1960		1067	630
1616	1049		146	1965		1072	631
1854	1070		157	1972		1073	633
	1091		160	1983		1080	633
	1098		168	1985		1088	635
	1129		204	1990		1099	636
	1165		214	1994		1100	642
	1171		222	2002		1106	644
	1182		240	2003		1114	649
	1219		264	2019		1118	650
	1239		272	2023		1118	654
	1269		403	2027		1120	655
	1285		407	2044		1126	656
	1290		435	2051		1127	657
	1296		1431	2072		1128	662
	1296		1573	2079		1128	666
	1310		1574	2084		1133	671
	1326		1615	2107		1134	674
	1335		1651	2110		1140	674
	1351		1739	2117		1143	677
	1364		1745	2118		1153	677
	1404		1777	2119		1160	678
	1432		1780	2130		1167	678
	1435		1843	2144		1172	679
	1438		1863	2149		1177	680
	1463		1873	2150		1180	680
	1466		1873	2158		1187	681
	1476		1943	2159		1195	684
	1499		1959	2169		1202	685
	1520		1989	2178		1206	687
	1542		2002	2179		1206	691
	1652		2006	2186		1213	691
	1688		2080	2194		1215	693
	1696		2083	2196		1215	698
	1712		2103	2209		1216	701
	1728		2114	2214		1216	701
	1758		2117	2226		1219	703
	1762		2139	2234		1226	703
	1765		2144	2235		1233	703
	1767		2152	2243		1241	703
	1799		2152	2248		1241	704
	1849		2171	2251		1241	710
	1869		2188	2269		1247	712
	2008		2214	2278		1249	715
	2087		2239	2282		1253	716
	2105		2242	2285		1254	721
	3538		2242	2287		1255	722
			2243	2294		1257	722
			2249	2297		1266	729
			2251	2303		1268	729
			2254	2305		1274	732
			2257	2313		1287	732
			2261	2316		1298	735
			2266	2317		1311	739
			2267	2327		1313	743
			2279	2354		1325	746
			2293	2371		1331	746
			2299	2373		1341	747
			2302	2391		1344	748
			2310	2414		1349	748
			2311	2428		1350	760
			2311	2440		1359	760
			2313	2441		1359	761
			2326	2456		1362	762
			2332	2456		1365	762
			2347	2494		1371	762
			2353	2499		1371	768
			2372	2507		1389	771
			2390	2541		1392	781
			2392	2545		1401	783
			2393	2554		1403	785
			2398	2555		1407	788
			2406	2587		1425	788
			2411	2596		1425	789
			2424	2611		1436	790
			2439	2620		1446	791
			2440	2631		1474	795
			2441	2667		1481	795
			2484	2669		1485	796
			2491	2671		1509	796
			2500	2680		1516	796
			2527	2690		1517	797
			2545	2710		1520	799
			2546	2710		1527	800
			2549	2783		1560	801
			2551	2797		1578	801
			2558	2882		1578	802
			2578	2906		1584	804
			2582	2908		1604	810
			2589	2960		1621	813
			2596	2995		1633	825
			2600	3011		1633	833
			2606	3035		1651	837
			2613	3085		1653	842
			2623	3124		1661	851
			2633	3124		1747	852
			2636	3224		1936	854
			2636	3236		1988	859
			2639	3271		2040	863
			2639	3353		2046	868
			2649	3442		2117	870
			2665	3552		2126	875
			2668	3830		2226	875
			2678	3971		2504	879
			2680	4216		2550	880
			2693	4444		77	888
			2707	4452		85	889
			2708	5089		103	891
			2714	111		104	893
			2717	119		109	896
			2738	132		110	899
			2739	134		299	900
			2750	145		475	906
			2762	164		506	910
			2769	170		541	913
			2783	172		613	914
			2805	188		622	914
			2808	194		648	919
			2832	196		659	925
			2836	471		678	927
			2841	535		681	936
			2850	578		689	941
			2858	664		694	953
			2863	677		733	959
			2872	713		735	982
			2887	748		745	1011
			2901	765		751	1030
			2903	800		796	1047
			2918	810		797	1053
			2940	810		800	1055
			2951	818		807	1082
			2959	833		813	1085
			2989	868		815	1087
			2996	915		816	1112
			2998	948		816	1134
			3006	973		822	1138
			3019	980		829	1143
			3048	987		834	1151
			3056	1022		838	1163
			3056	1022		838	1168
			3065	1026		840	1173
			3068	1037		846	1185
			3076	1059		861	1192
			3095	1073		862	1211
			3108	1076		866	1225
			3119	1132		869	1226
			3124	1142		870	1256
			3141	1255		871	1258
			3144	1265		872	1283
			3144	1286		879	1296
			3148	1302		882	1300
			3205	1339		890	1326
			3271	1342		893	1367
			3333	1351		895	1370
			3337	1353		898	1392
			3346	1374		898	1407
			3363	1377		904	1410
			3384	1383		913	1424
			3384	1386		915	1462
			3408	1386		916	1478
			3427	1388		925	1478
			3493	1393		935	1509
			3494	1396		939	1584
			3622	1397		939	1593
			3654	1413		952	1697
			3681	1415		953	1729
			3733	1416		954	1738
			3806	1439		954	1891
			3925	1455		958	63
			3979	1459		959	72
			3984	1460		960	100
			4117	1477		966	108
			4173	1478		967	151
			4189	1482		969	491
			4212	1490		970	523
			4256	1492		971	524
			4309	1497		973	539
			5132	1501		973	560
			5439	1506		975	581
			5724	1522		980	595
			5895	1523		983	599
			100	1532		987	627
			107	1555		990	643
			122	1556		1001	643
			160	1565		1001	644
			166	1570		1014	652
			179	1579		1014	667
			207	1584		1016	677
			222	1591		1017	684
			249	1621		1024	688
			582	1633		1030	692
			627	1635		1033	711
			687	1647		1035	715
			948	1647		1036	715
			1146	1653		1037	730
			1399	1654		1037	732
			1442	1664		1045	732
			1471	1666		1047	736
			1551	1669		1048	743
			1587	1674		1049	771
			1674	1680		1050	776
			1722	1688		1062	787
			1742	1693		1065	795
			1830	1693		1070	798
			1847	1697		1075	802
			1866	1699		1075	814
			1915	1701		1081	816
			1924	1709		1084	820
			1931	1719		1084	821
			1932	1727		1085	825
			1934	1754		1087	830
			1957	1764		1087	852
			1959	1783		1094	861
			1985	1786		1095	867
			1989	1789		1096	877
			2007	1790		1100	886
			2017	1791		1101	896
			2029	1793		1120	901
			2039	1799		1128	905
			2047	1807		1130	913
			2053	1808		1142	913
			2059	1809		1143	915
			2064	1809		1143	928
			2094	1821		1145	933
			2110	1821		1145	952
			2112	1829		1152	955
			2116	1837		1154	968
			2116	1841		1158	970
			2123	1858		1164	970
			2132	1871		1172	979
			2134	1896		1173	986
			2164	1920		1178	992
			2175	1926		1187	992
			2193	1934		1194	992
			2203	1939		1196	993
			2210	1948		1196	996
			2212	1962		1200	1010
			2221	1965		1202	1015
			2228	1970		1209	1016
			2229	1980		1209	1025
			2231	1985		1210	1029
			2233	1998		1211	1031
			2244	2018		1213	1034
			2257	2028		1216	1051
			2265	2089		1229	1057
			2275	2100		1246	1073
			2286	2104		1249	1074
			2287	2121		1252	1079
			2290	2125		1260	1087
			2295	2132		1266	1090
			2299	2140		1268	1093
			2304	2147		1290	1098
			2307	2255		1301	1112
			2320	2278		1302	1138
			2325	2292		1306	1155
			2328	2328		1326	1161
			2337	2355		1332	1168
			2351	2372		1337	1248
			2360	2377		1347	1253
			2364	2377		1359	1285
			2368	2396		1361	1293
			2369	2436		1383	1294
			2372	2468		1402	1314
			2381	2483		1403	1327
			2384	2503		1433	1370
			2387	2528		1452	1380
			2392	2543		1525	1453
			2397	2598		1586	1491
			2400	2618		1686	1507
			2403	2668		1753	1573
			2410	2754		1765	1802
			2412	3048		1823	1963
			2426	3058		1840	2011
			2460	3059		1856	2399
			2472	3082		1870	2589
			2475	3097		1908	74
			2486	3099		1955	111
			2494	3144		1972	115
			2496	3159		2167	126
			2498	3266		71	141
			2504	3328		73	355
			2513	3348		78	439
			2523	3393		80	488
			2532	3624		83	516
			2535	3808		86	530
			2539	4150		96	531
			2542	4623		105	548
			2544	4802		108	563
			2548	112		112	579
			2569	136		114	586
			2605	140		130	593
			2619	220		208	596
			2628	221		480	597
			2654	347		611	600
			2660	489		635	601
			2670	757		647	620
			2670	813		649	626
			2673	833		662	633
			2691	958		662	638
			2696	963		663	641
			2701	968		669	654
			2706	969		678	658
			2722	977		696	659
			2726	979		703	664
			2750	1007		711	669
			2780	1047		713	674
			2795	1069		717	675
			2811	1076		723	675
			2812	1092		725	684
			2814	1105		738	685
			2826	1125		743	693
			2877	1128		745	697
			2888	1145		756	700
			2892	1175		765	701
			2904	1176		770	704
			2909	1180		777	704
			2910	1199		782	708
			2921	1201		785	718
			2922	1227		794	722
			2953	1228		812	723
			2958	1249		817	724
			2984	1255		820	727
			3033	1272		821	730
			3043	1273		823	732
			3048	1284		824	733
			3049	1284		825	735
			3093	1284		836	745
			3105	1288		841	749
			3107	1295		846	752
			3152	1297		858	763
			3185	1301		867	770
			3204	1303		869	773
			3210	1305		870	776
			3356	1314		887	777
			3406	1327		890	793
			3504	1330		892	796
			3631	1345		898	799
			3672	1350		916	800
			3813	1355		917	805
			3850	1356		918	806
			3856	1357		950	806
			3977	1387		962	806
			4267	1389		971	816
			4289	1389		979	819
			4335	1394		980	820
			4350	1394		980	821
			4362	1395		982	826
			4538	1395		988	841
			4601	1396		993	847
			4630	1402		997	848
			4821	1403		998	848
			5163	1417		1003	865
			90	1419		1014	866
			121	1420		1021	868
			122	1424		1026	869
			131	1425		1032	871
			133	1433		1035	872
			160	1439		1039	881
			165	1440		1069	894
			172	1450		1079	896
			187	1459		1090	899
			190	1469		1100	904
			211	1473		1116	911
			227	1482		1117	915
			241	1492		1124	917
			244	1499		1127	921
			246	1499		1144	927
			260	1505		1152	928
			260	1508		1155	932
			713	1513		1172	935
			978	1529		1179	937
			1018	1539		1181	941
			1035	1539		1185	942
			1039	1541		1200	942
			1096	1550		1231	945
			1130	1552		1238	948
			1157	1570		1256	970
			1203	1583		1288	971
			1204	1599		1320	973
			1263	1600		1374	980
			1268	1612		1403	989
			1415	1623		1441	992
			1581	1627		1537	1013
			1584	1643		1559	1017
			1600	1648		1584	1028
			1603	1654		1646	1030
			1624	1654		1860	1031
			1718	1674		79	1039
			1800	1681		84	1048
			1821	1681		88	1050
			1829	1692		106	1055
			1915	1697		107	1065
			1918	1705		279	1080
			1938	1723		609	1093
			1954	1733		666	1098
			1955	1736		676	1110
			1956	1743		695	1140
			1958	1748		723	1167
			1978	1754		725	1168
			1978	1765		728	1168
			1987	1777		730	1182
			1999	1794		732	1188
			2003	1809		755	1190
			2004	1823		763	1233
			2005	1849		764	1253
			2013	1854		764	1342
			2035	1866		765	1353
			2063	1868		775	1357
			2077	1884		780	1360
			2089	1890		783	1377
			2094	1911		784	1399
			2096	1918		787	1406
			2097	1919		792	1458
			2112	1930		796	1464
			2132	1936		800	1475
			2142	1944		802	1520
			2152	1950		805	1532
			2162	1980		806	1612
			2182	1981		809	1649
			2184	1986		810	1676
			2186	2000		813	1736
			2192	2001		817	1755
			2196	2004		820	1768
			2217	2006		821	1906
			2218	2022		822	2002
			2238	2025		825	2183
			2239	2049		826	2470
			2274	2086		836	83
			2277	2131		837	84
			2280	2134		840	87
			2283	2138		841	91
			2289	2165		843	93
			2291	2175		847	129
			2294	2187		859	133
			2307	2217		862	159
			2319	2220		866	453
			2320	2234		869	468
			2339	2237		871	498
			2339	2246		872	501
			2357	2255		875	509
			2360	2299		880	521
			2374	2328		885	535
			2375	2354		889	544
			2375	2361		891	546
			2379	2365		893	560
			2383	2366		896	566
			2384	2420		897	569
			2386	2426		898	570
			2406	2433		900	574
			2411	2456		901	588
			2425	2474		904	589
			2431	2485		906	601
			2438	2488		910	609
			2452	2498		911	610
			2454	2502		912	610
			2463	2510		915	615
			2471	2514		920	617
			2472	2523		924	623
			2480	2595		924	623
			2497	2596		930	624
			2505	2618		932	632
			2522	2648		938	632
			2537	2649		947	635
			2543	2652		947	636
			2564	2682		955	638
			2578	2703		957	639
			2582	2703		959	653
			2588	2717		967	660
			2602	2728		968	674
			2637	2731		968	682
			2643	2735		974	688
			2650	2745		975	696
			2658	2747		975	696
			2664	2760		976	705
			2682	2779		982	709
			2684	2844		982	718
			2692	2853		988	722
			2711	2905		996	731
			2713	3020		999	735
			2730	3044		1010	739
			2748	3086		1010	754
			2766	3092		1011	755
			2782	3142		1013	761
			2786	3189		1015	762
			2819	3191		1015	764
			2823	3426		1021	770
			2830	3439		1022	771
			2833	3549		1024	772
			2838	3693		1033	775
			2839	3777		1033	777
			2843	3790		1035	783
			2858	3800		1040	787
			2859	3862		1041	787
			2862	3924		1046	788
			2873	3969		1048	788
			2896	4078		1050	791
			2897	4258		1056	791
			2908	4298		1056	794
			2927	4416		1058	798
			2932	4529		1059	812
			3005	4830		1066	813
			3029	5134		1068	814
			3069	5475		1076	815
			3075	122		1096	819
			3090	125		1099	820
			3095	206		1099	824
			3095	231		1103	833
			3110	774		1105	835
			3124	781		1114	838
			3152	781		1124	839
			3156	872		1129	845
			3180	873		1129	846
			3208	884		1135	860
			3228	900		1138	866
			3246	909		1143	867
			3255	987		1144	877
			3332	1005		1147	881
			3365	1006		1149	888
			3413	1036		1150	891
			3462	1050		1154	896
			3511	1067		1161	903
			3562	1086		1165	906
			3592	1087		1166	908
			3670	1095		1174	916
			3671	1106		1183	921
			3712	1107		1192	925
			3741	1122		1198	926
			3798	1141		1198	930
			3799	1157		1200	932
			3847	1162		1214	932
			3890	1170		1217	936
			3920	1186		1220	938
			4024	1187		1232	950
			4081	1193		1235	961
			4179	1196		1235	972
			4184	1203		1242	1004
			4207	1205		1242	1005
			4311	1207		1246	1010
			4403	1216		1258	1032
			4494	1225		1260	1040
			4636	1228		1261	1057
			4653	1231		1262	1072
			4668	1233		1270	1093
			4773	1233		1274	1097
			4838	1240		1277	1097
			4840	1245		1280	1102
			4881	1249		1283	1105
			5010	1257		1297	1107
			5204	1259		1302	1117
			161	1271		1305	1119
			171	1278		1306	1122
			174	1284		1315	1185
			186	1284		1328	1189
			191	1295		1339	1226
			201	1296		1357	1335
			221	1297		1360	1396
			222	1309		1362	1443
			264	1310		1362	1494
			274	1323		1384	1500
			305	1328		1391	1513
			305	1345		1402	1516
			324	1352		1411	1616
			387	1364		1457	1624
			436	1366		1457	1808
			682	1374		1469	1829
			906	1384		1488	2042
			1380	1386		1494	76
			1608	1389		1533	95
			1613	1389		1555	106
			1618	1392		1628	107
			1648	1402		1631	515
			1664	1413		1729	540
			1766	1424		1778	557
			1785	1436		1890	559
			1790	1459		1912	559
			1818	1464		1922	569
			1828	1471		1923	587
			1832	1498		2022	589
			1850	1501		2440	596
			1856	1505		2761	600
			1868	1505		71	602
			1913	1516		71	612
			1913	1530		97	623
			1921	1535		104	641
			1928	1537		105	650
			1935	1538		114	651
			1946	1540		124	651
			1970	1541		150	653
			1972	1543		221	654
			1975	1543		524	663
			1980	1543		561	664
			1984	1560		608	678
			1985	1564		612	688
			1988	1568		617	697
			1990	1574		619	698
			1995	1585		636	702
			2005	1587		660	704
			2008	1590		682	708
			2016	1596		685	708
			2022	1596		719	709
			2032	1599		720	711
			2034	1599		728	712
			2034	1605		729	720
			2036	1606		732	731
			2043	1613		748	735
			2045	1620		755	737
			2066	1625		771	738
			2068	1627		779	738
			2071	1633		789	740
			2072	1636		790	742
			2096	1636		796	742
			2101	1637		807	745
			2106	1642		812	747
			2108	1646		815	753
			2109	1653		824	759
			2111	1665		828	764
			2112	1670		841	767
			2113	1671		847	780
			2152	1673		850	783
			2156	1676		854	792
			2157	1677		864	792
			2163	1679		865	805
			2164	1679		872	810
			2169	1702		874	811
			2180	1704		877	813
			2191	1709		885	814
			2191	1713		886	821
			2196	1719		890	824
			2209	1729		904	824
			2222	1737		922	830
			2223	1737		977	830
			2228	1738		992	834
			2228	1742		1013	836
			2234	1743		1106	838
			2234	1744		1118	839
			2248	1751		1127	845
			2253	1751		1179	848
			2261	1760		1319	851
			2262	1762		1356	852
			2262	1764		1745	855
			2263	1766			866
			2271	1767			867
			2276	1769			885
			2291	1777			885
			2313	1781			885
			2313	1786			900
			2317	1795			900
			2318	1797			905
			2322	1798			908
			2325	1799			912
			2329	1801			912
			2330	1813			915
			2340	1814			925
			2341	1817			925
			2344	1823			926
			2350	1832			927
			2373	1836			931
			2373	1838			933
			2380	1846			933
			2384	1851			934
			2386	1854			940
			2393	1861			950
			2394	1867			957
			2404	1879			962
			2405	1881			965
			2412	1899			966
			2434	1905			968
			2437	1907			999
			2446	1908			999
			2458	1909			1016
			2478	1943			1022
			2480	1953			1030
			2481	1954			1057
			2481	1958			1066
			2491	1965			1079
			2497	1968			1085
			2498	1971			1085
			2505	1976			1101
			2505	1978			1104
			2507	1990			1113
			2523	2029			1119
			2554	2046			1122
			2555	2047			1123
			2555	2063			1132
			2559	2065			1136
			2563	2086			1144
			2576	2125			1146
			2583	2138			1148
			2585	2158			1150
			2595	2158			1154
			2607	2161			1157
			2615	2162			1160
			2615	2164			1162
			2617	2165			1178
			2619	2191			1200
			2629	2196			1216
			2630	2200			1254
			2639	2203			1262
			2645	2205			1265
			2661	2211			1290
			2661	2238			1293
			2664	2242			1298
			2668	2258			1314
			2672	2262			1329
			2674	2274			1442
			2688	2293			1445
			2698	2303			1447
			2702	2360			1465
			2712	2360			1501
			2712	2366			1512
			2713	2381			1537
			2716	2381			1571
			2732	2420			1713
			2733	2421			2681
			2758	2452
			2759	2496
			2770	2524
			2829	2539
			2844	2617
			2844	2619
			2853	2658
			2895	2705
			2902	2714
			2906	2732
			2915	2734
			2924	2775
			2949	2884
			2950	2901
			2972	2938
			2994	2944
			2997	2987
			3007	3068
			3009	3101
			3014	3228
			3015	3253
			3019	3257
			3027	3346
			3032	3394
			3036	3408
			3041	3460
			3064	3654
			3077	3698
			3090	3759
			3110	3839
			3113	4014
			3116	4358
			3124	5199
			3145	5836
			3161	80
			3173	81
			3174	106
			3220	106
			3225	111
			3225	114
			3227	116
			3233	135
			3250	136
			3258	181
			3260	224
			3261	289
			3268	598
			3270	658
			3291	808
			3321	921
			3321	938
			3325	941
			3329	946
			3343	968
			3365	992
			3370	999
			3373	1003
			3378	1022
			3391	1023
			3392	1056
			3413	1071
			3418	1085
			3434	1086
			3437	1090
			3439	1093
			3523	1111
			3534	1120
			3572	1135
			3578	1142
			3600	1145
			3626	1149
			3641	1150
			3686	1156
			3695	1164
			3729	1167
			3748	1170
			3760	1182
			3765	1191
			3777	1192
			3798	1193
			3820	1194
			3840	1209
			3842	1210
			3906	1236
			4050	1253
			4067	1260
			4069	1275
			4162	1277
			4216	1283
			4258	1283
			4318	1286
			4379	1307
			4518	1314
			4693	1319
			4769	1328
			4839	1329
			4932	1336
			5206	1345
			5831	1347
			5953	1355
			119	1356
			148	1358
			163	1375
			176	1396
			184	1420
			184	1422
			208	1426
			231	1431
			262	1431
			268	1432
			268	1436
			288	1437
			393	1443
			397	1444
			793	1456
			1155	1460
			1646	1476
			1688	1477
			1744	1486
			1783	1502
			1793	1514
			1837	1519
			1889	1546
			1892	1549
			1893	1555
			1962	1558
			1992	1561
			1995	1569
			2003	1570
			2003	1582
			2007	1588
			2018	1591
			2054	1600
			2057	1605
			2060	1608
			2103	1610
			2103	1612
			2130	1618
			2137	1619
			2165	1627
			2172	1627
			2173	1637
			2185	1657
			2208	1665
			2219	1682
			2227	1692
			2262	1695
			2280	1696
			2305	1704
			2309	1715
			2333	1721
			2351	1748
			2354	1754
			2359	1757
			2364	1757
			2383	1774
			2399	1774
			2407	1778
			2412	1783
			2424	1783
			2480	1785
			2481	1786
			2485	1787
			2486	1791
			2493	1799
			2525	1804
			2531	1804
			2538	1830
			2545	1858
			2545	1859
			2551	1860
			2553	1862
			2555	1873
			2559	1899
			2568	1904
			2575	1918
			2579	1926
			2579	1935
			2583	1937
			2608	1948
			2638	1949
			2678	1953
			2694	1956
			2713	1965
			2715	1974
			2715	1981
			2721	1987
			2728	2001
			2743	2032
			2753	2081
			2755	2099
			2755	2103
			2757	2135
			2776	2139
			2788	2158
			2793	2160
			2801	2215
			2803	2219
			2803	2226
			2806	2246
			2814	2256
			2815	2258
			2822	2262
			2824	2277
			2824	2281
			2828	2292
			2834	2305
			2841	2309
			2842	2340
			2862	2344
			2865	2360
			2867	2363
			2872	2435
			2883	2437
			2883	2457
			2901	2487
			2902	2564
			2907	2576
			2907	2580
			2912	2599
			2924	2604
			2936	2629
			2945	2640
			2955	2668
			2963	2759
			2979	2832
			2979	2834
			2980	2861
			2981	2892
			2989	2931
			2989	2941
			2991	2987
			3010	3035
			3011	3278
			3017	3321
			3028	3349
			3028	3433
			3031	3699
			3036	4180
			3053	5675
			3057	83
			3062	89
			3065	89
			3067	93
			3074	94
			3074	97
			3079	101
			3081	103
			3087	106
			3088	107
			3101	118
			3116	120
			3123	122
			3131	130
			3142	131
			3144	145
			3148	146
			3151	148
			3160	191
			3163	225
			3167	247
			3175	754
			3176	837
			3190	847
			3190	882
			3196	884
			3201	947
			3204	990
			3217	1000
			3223	1009
			3223	1028
			3224	1052
			3236	1082
			3242	1083
			3244	1119
			3244	1153
			3254	1194
			3266	1196
			3275	1202
			3277	1214
			3287	1214
			3288	1222
			3293	1231
			3293	1239
			3297	1239
			3304	1246
			3313	1252
			3326	1255
			3332	1261
			3336	1269
			3359	1282
			3366	1288
			3367	1289
			3367	1317
			3392	1330
			3409	1340
			3415	1341
			3435	1342
			3435	1344
			3437	1351
			3439	1353
			3466	1355
			3474	1357
			3486	1363
			3492	1368
			3501	1371
			3523	1382
			3529	1382
			3531	1387
			3544	1402
			3550	1405
			3582	1409
			3586	1428
			3589	1432
			3605	1442
			3614	1448
			3624	1452
			3633	1460
			3645	1483
			3695	1483
			3722	1487
			3725	1495
			3786	1500
			3814	1509
			3825	1512
			3837	1516
			3862	1517
			3893	1526
			3896	1529
			3906	1542
			3907	1545
			3944	1545
			3964	1549
			4001	1585
			4001	1600
			4014	1612
			4016	1617
			4052	1635
			4060	1639
			4097	1641
			4103	1642
			4149	1650
			4199	1657
			4232	1658
			4253	1690
			4260	1705
			4286	1710
			4294	1714
			4326	1717
			4402	1720
			4402	1722
			4478	1726
			4562	1727
			4679	1763
			4729	1778
			4809	1781
			4955	1804
			5163	1816
			5348	1827
			5452	1827
			5463	1828
			5473	1848
			5788	1866
			5930	1893
			6423	1893
				1895
				1898
				1927
				1931
				1935
				1945
				1954
				1961
				1965
				1982
				2003
				2030
				2034
				2065
				2086
				2157
				2164
				2180
				2192
				2215
				2219
				2347
				2348
				2420
				2490
				2518
				2522
				2676
				2734
				2756
				2787
				2828
				2851
				2891
				2968
				3032
				3138
				3449
				3528
				3571
				3597
				4101

## Sheet: Fig. 3C
24h									48h									AVG normalized to Ctrl
SM191_pc_24h_Ctrl	SM191_pc_24h_IAA		SM193_pc_24h_Ctrl	SM193_pc_24h_IAA		SM195_pc_24h_Ctrl	SM195_pc_24h_IAA		SM191_pc_48h_Ctrl	SM191_pc_48h_IAA		SM193_pc_48h_Ctrl	SM193_pc_48h_IAA		SM195_pc_48h_Ctrl	SM195_pc_48h_IAA		SM191_193_195_pc_24h_Ctrl	SM191_193_195_pc_24h_IAA	SM191_193_195_pc_48h_Ctrl	SM191_193_195_pc_48h_IAA
																		1	0.14	0.65	0.07
																		1	0.13	0.7	0.16
413	177		1661	67		1028	376		1155	83		1765	555		1092	70		1	0.09	0.57	0.05
394	84		1937	163		1401	99		564	121		2281	221		291	101
331	68		1893	76		1221	263		442	75		1584	922		653	115
1646	166		1130	185		1904	170		409	81		1724	439		730	195
632	553		603	135		657	137		495	68		1452	424		576	129
227	141		389	85		1473	177		1100	64		1735	1067		615	177
123	155		2394	198		3122	121		507	86		1092	172		820	107
445	140		934	214		3249	221		155	79		2570	220		689	89
317	82		718	219		4890	393		366	50		4305	141		905	67
350	86		1368	51		3836	156		434	74		830	783		795	172
400	114		445	63		2571	204		238	63		453	209		1096	112
184	91		529	155		2145	165		284	116		1109	125		380	117
155	101		1057	108		799	342		126	104		851	584		801	238
286	77		2230	242		1918	254		454	108		973	212		584	188
555	247		405	188		1821	145		612	330		2005	1104		1416	183
610	74		627	77		1466	196		271	77		1637	143		1036	124
345	132		331	117		2734	128		345	165		2188	563		604	129
273	342		242	127		2969	155		313	91		1284	163		1416	118
624	130		362	165		999	102		382	92		2030	1123		546	227
379	120		389	86		2245	196		158	136		576	128		346	147
322	84		827	83		2132	116		290	65		3314	156		1409	181
118	90		1252	104		2501	187		210	123		630	167		939	60
189	153		1412	68		2889	545		332	94		1821	1208		672	118
374	179		525	181		1760	169		318	82		2594	788		791	169
425	108		1298	87		1607	73		341	70		487	280		474	115
106	140		1375	166		2207	94		388	83		2181	172		588	105
752	113		771	121		2067	69		517	112		1916	115		788	100
156	125		1829	124		2141	69		426	117		3128	117		1190	180
121	112		501	164		1393	316		1230	93		1331	134		700	97
547	172		1346	107		1843	90		368	73		1559	114		811	106
161	110		1404	87		999	219		405	98		2422	161		1170	144
931	156		263	77		1225	339		294	147		792	270		563	134
166	120		2353	65		642	144		259	70		1816	125		1808	79
526	103		211	75		605	119		539	69		315	944		850	122
412	209		1161	92		714	257		1417	75		1760	357		515	72
269	97		792	124		397	163		429	69		1450	391		725	105
124	102		335	69		949	99		267	82		3521	1081		437	50
485	93		3059	137		1254	260		368	71		1452	745		1001	98
572	86		885	84		2075	219		1110	118		1617	527		959	111
145	132		1043	84		490	175		221	68		1407	302		1360	71
99	142		1306	104		1530	352		1195	107		1767	314		717	253
297	71		823	85		2124	272		834	72		2209	1349		588	95
323	103		4907	86		1060	181		526	112		336	774		929	82
164	115		688	57		1032	264		920	94		671	180		995	114
1440	250		952	76		1962	448		655	62		1153	413		1115	89
468	251		902	91		509	54		644	199		2040	304		577	123
543	85		322	113		2649	450		440	157		1236	475		149	199
878	144		539	135		1306	225		276	215		1308	539		1175	141
143	182		1030	112		1529	264		492	81		1417	619		699	331
216	100		399	67		2439	612		915	46		2139	448		854	207
233	183		910	114		472	159		474	59		722	1004		775	124
301	214		433	69		3039	276		310	117		710	1083		748	83
392	149		815	94		262	98		314	122		2742	677		1228	91
726	328		310	235		501	175		330	100		2159	644		1463	138
1218	115		1267	82		2200	560		411	56		1933	1239		216	59
512	132		365	129		1097	98		293	70		1219	325		616	200
1375	142		729	107		4367	168		457	58		2196	1125		285	198
722	106		1025	112		2769	75		262	81		1257	1112		735	193
223	149		311	120		3128	70		420	79		1286	780		913	178
341	107		756	111		709	167		321	82		1126	645		534	72
418	149		1075	152		2812	97		291	139		1269	645		2180	119
238	118		1943	212		1235	79		322	65		869	134		735	147
705	240		408	152		487	201		366	69		216	919		1197	104
615	128		532	106		2142	79		232	70		573	1186		733	78
344	96		280	76		2764	81		205	103		684	864		1147	118
341	101		1738	185		1273	518		212	85		1172	254		879	93
986	150		468	359		2957	98		231	59		1295	461		1595	352
224	68		336	640		1236	388		129	120		580	716		458	187
211	80		431	64		1005	73		394	118		877	882		1183	116
1139	95		432	146		786	66		815	60		1373	298		954	104
210	118		2002	137		2096	128		523	76		1268	2199		705	170
330	125		1249	85		1679	71		243	90		1256	730		1559	206
677	90		1600	141		1359	153		329	51		1733	473		1596	111
351	198		1251	90		1139	137		295	63		1522	607		493	59
365	159		1309	66		1628	135		439	184		1375	915		1716	52
437	96		1134	77		1160	82		396	108		774	871		541	87
224	105		1950	75		1907	172		446	95		1110	1453		576	96
308	115		1819	153		517	98		260	62		2196	1494		597	193
1116	202		1117	68		1084	94		350	63		900	366		1571	210
426	189		556	83		1123	73		370	108		2063	211		818	117
471	84		1196	332		1114	54		434	115		1161	318		1626	73
	174		1092	119		1190	134		602	73		1693	703		987	51
	381		805	74		2209	228		328	76		903	434		1370	104
274	282		1259	82		5557	128		481	85		1182	140		1744	213
1202	455		856	117		2967	124		280	80		743	1761		429	78
446	196		1071	174		1284	255		361	141		334	603		649	152
447	194		1166	61		2465	113		266	56		450	676		1817	189
687	237		1070	206		1495	131		328	88		1217	255		668	100
651	253		984	68		1848	225		281	86		557	155		817	175
1024	167		1165	93		942	72		312	71		623	787		526	168
654	149			97		1099	461		600	37		2250	125		965	100
1952	180			104		1285	145		281	64		1467	301		557	94
1133	487		2333	69		1442	117		271	76		1989	545		780	105
916	177		1975	63		1887	91		331	79		241	1236		735	71
167	108		1991	356		1771	97		343	64		985	188		515	66
327	159		2027	144		1153	139		270	56		628	185		634	73
411	220		2634	69		951	135		345	92		1487	257		926	96
310	95		1893	99		1827	177			84		1234	111		710	141
471	84		3076	144		5161	107			66		1228	229		515	74
1654			2775	188		2322	150		1005	78		504	234		1486	73
489			2718	84		851	136		608	118		527	268		1240	189
482	107		2151	71		2722			2225	72		3125	108		766	108
829	278		1720	67		3798			843	63		1144	138		995	104
243	158		1987	211		2603	139		1362	87		1067	164		1190	149
444	158		1650	80		1019	55		877	68		684	152		478	142
598	84		3356	220		1335	98		1567	72		1756	181		1160	145
751	53		2417	62		3293	87		564	83		836	931		772	161
791	273		1324	287		901	61		1146	117		601	123		678	110
522	213		714	58		2212	63		1802	53		1075	271		888	134
692	100		2348	148		685	122		636	51		1281	246		558	310
359	90		1297	97		1445	406		884			487	166		831	105
1401	116		1334	83		2093	68		862			1067	245		1575	166
455	334		1749	82		847	357		1170	83		1025	204		1423	108
919	97		1710	97		1012	70		493	105		1728	111		719	264
173	80		2262	100		1286	143		878	50		1700	154		721	118
264	90		1749	72		640	203		390	49		1149	141		908	212
2214	207		1917			1047	247		703	69		2406	219		1037	111
843	144		2067			1057	68		821	68		1239	148		604	122
166	91		1295	451		1880	182		956	123		1819	374		1932	68
1672	65		1930	91		587	75		251	95		1664	240		765	96
420	141		1665	66		1361	86		657	54		277	187		587	96
1435	187		2326	496		1162	105		686	97		682	291		886	85
423	113		1429	72		2535	84		994	63		1631	226		826	166
220	200		1959	135		1857	76		562	89		1859	181		767	92
625	112		2894	203		2052	104		761	88		1542	132		625	113
247	100		1223	449		1130	101		815	59		959	219		1052	286
212	179		2378	123		1325	95		234	46		847	129		1086	246
160	106		1598	104		1152	79		383	77		682	531		939	92
199	159		2605	234			64		349	57		768	192		552	119
417	269		2622	245			122		463	80		1235	242		638	72
225	103		1734	202		2168	54		631	118		3427	386		507	103
302	393		1349	160		2009	57		426	83		2583	201		670	170
278	345		1812	85		2055	51		995	51		1265	145		2112	111
453	397		1698	93		2105	104		979	107		770	170		808
634	545		1032	347		3858	88		1009	135		1356	260
239	145		1520	129		2490	90		254	72		1013	332			73
401	72		1375	126		3652	57		879	81		719	162		78	74
507	97		679	98		3144	61		543	58		751	111		836	283
161	115		1829	82		4119	84		1131	85		1431	96		1110	130
673	178		1775	96		1362	83		289	140		331	116		712	76
971	64		1646	110		2314	88		1105	62		270	150		765	111
1378	238		3152	229		2560	66		87	85		2355	114		1407	106
2015	78		617	217		3314	88		1155	102		407	166		945	63
2044	391		1216	376		2076	93		1695	121		637	208		631	171
2127	217		1087	265		5541	86		443	96		1190	168		977	135
2249	116		1752	95		2215	63		952	101		476	169		854	96
670	177		1188	179		241	95		1439	121		1212	140		1224	102
375	286		1832	283		3173	144		2149	60		1424	165		1195	103
347	315		2002	336		316	136		1023	64		1236	138		1184	60
1543	543		1655	232		3341	184		2841	88		414	121		695	342
339	101		1558	239		1988	100		2027	77		895	248		1191	111
351	72		3729	110		4480	137		1756	105		307	150		1378	117
898	79		1437	224		2971	289		500	106		837	187		878	93
	300		1713	161		2377	54		1202	69		1290	143		1354	125
	118		1509	71		2684	243		1301	77		1564	208		1020	133
848	175		1082	128		2521	113		454	73		1255	206		953	69
2449	157		1964	210		3546	107		946	58		624	149		2071	75
625	281		622	79		5623	85		303	65		739	235		850	105
1479	159		1888	151		5280	142		1590	95		763	140		2885	68
1041	265		1484	120		4038	94		880	111		241	285		1304	193
2170	248		1195	65		3208	89		1271	130		695	189		793	103
770	124		877	94		2940	45		570	89		2547	262		1331	127
1138	152		1847	114		4377	333		826	106		254	79		1069	95
2264	221		1028	107		2832	204		1984	64		658	203		1543	79
1090	87		1376	162		4168	59		938	73		455	646		2680	65
192	109		1293	205		1583	100		545	80		1252	153		844	160
1987	113		1249	96		3762	62		1207	61		896	120		1820	129
1122	93		1669	152		3071	163		777	80		1258			1017	84
809	192		1310	259		1688	198		918	75		1161			1472	125
1031	66		1500	152		1887	167		603	246		1599	86		800	112
1161	209		1503	125		1800	52		1056	106		1809	79		659	110
1813	99		1060	126		2521	97		469	59		522	79		1653	151
1368	224		1636	192		1225	71		854	132		1445	112		1174	105
575	144		1079	257		1879	107		836	147		428	135		1298	89
580	247		777	124		1799	165		884	77		1126	110		672	85
2171	92		655	235		1497	169		1304	87		701	138		1211	75
2142	128		634	243		1585	79		643	98		1080	116		1060	223
311	91		623	210		1013	74		1212	103		517	76		1374	80
235			1313	169		4200	66		949	82		910	117		1211	68
1593			465	66		3052	159		748	87		502	96		1032	144
991	153		1322	94		1617	59		858	72		831	150		1144	92
1044			1612	87		2295	86		1164	71		2113	122		1448	64
1244			824	116		1345	241		882	75		992	103		896	75
991	153		759	449		2625	218		440	113		778	92		550	93
940	116		767	431		3857	118		1186	83		1313	144		2412	45
2047	93		1362	607		2277	93		655	61		1277	145		848	110
933	209		872	143		2457	104		528	88		632	100		150	110
1212	132		721	229		2334	66		560	66		735	119		612	95
1016	71		852	379		3018	84		1148	62		1439	96		1257	56
1072	83		889	873		2380	223		1061	101		1082	111		1297	83
818	97		103	438		1761	82		740	132		209	156		796	63
414	105		1210	524		2084	133		734	72		1106	191		895	127
1842	106		188	312		1824	121		581	62		988	421		1530	120
940	87		1121	122		4101	147		762	60		993	113		1179	104
1061	103		1214	93		2337	156		688	81		466	127		874	57
3285	84		684	362		1649	135		1602	76		860	120		1010	66
1055	54		765	95		3211	132		760	82		729	141		829	122
911	101		536	72		2173	160		765	99		561	252		2103	98
514	66		731	277		2151	59		553	81		984	110		1549	268
494	104		1337	532		1775	256		1012	45		1298	140		74	69
609	159		863	299		2275	97		1102	64		453	106		1616	64
648	123		429	110		1411	86		403			400	331		1603	125
1105	100		2705	86		2848	188		681			1114	316		1667	178
526	69		932	164		3599	125		1728	105		1265	158		1038	163
226	90		1893	272		2615	99		1651	99		331	136		980	76
545	118		914	270		2369	133		618	98		891	300		1523	54
937	71		602	137		3310	101		655	84		2007	112		452	101
1753	111		1987	87		1822	101		929	70		923	127		713	63
396	68		885	115		1276			2152	97		601	234		815	68
2699	93		720	286		1990			504	126		784	82		1904	88
394	78		939	149		3961	97		1073	126		347	104		1732	265
2090	193		696	216		1712	105		1228	90		2066	150		1037	138
1050	73		811	399		3883	154		885	97		246	290		1543	56
697	163			73		2968	158		533	66		181	135		914	100
546	89			195		1935	362		577	69		619	307		333	80
339	256		943			1028	118		746	85		873	177		745	63
322	108		810			1716	94		664	67		472	191		688	111
829	82		792	84		1958	163		705	76		1339	147		1305	74
332	102		1385	67		2125	112		712	63		427	136		2377	67
1308	116		661	100		1366	112		495	685		541	108		661	44
1382	160		3861	115		1979	171		295	116		728	132		1821	77
578	82		628	256		2303	394		1139	71		645	98		726	49
179	90		511	73		2829	93		1308	99		629	123		790	60
348	93		2076	160		852	152			85		163	526		1209	59
557	197		1268	695		1134	107			79		772	318		2311	78
619	104		1224	63		1719	119		647	100		390	214		760
452	99		1982	159		1176	195		1670	94		2142	133		1042
464	96		1184	50		1465	97		744	71		405	138		725	82
370	101		1076	50		380	291		294	79		498	397		1036	65
1158	104		1154	171		2532	209		80	83		1190	266		1134	69
419	243		1513	130		1233	105		413	78		1267	100		631	79
359	154		1230	250		1035	81		651	91		901	343		1029	62
527	191		1527	266		1330	83		708	136		546	511		805	75
1320	93		4583	232		1092	157		486	92		350	221		1121	56
1412	115		4170	206		1500	64		592	104		472	190		1175	67
849	123		2568	409		2659	261		456	51		810	123		920	72
557	191		1883	115		1523	154		695	78		1066	163		1127	64
148	146		3724	69		838	114		1562	92		1040	195		890	75
388	126		1404	71		1068	96		981	123		651	356		1746	74
250	113		1598	264		2298	124		2042	113		840	153		743	67
416	165		1650	75		996	166		818	146		576	155		1802	100
549	157		2459	51		3559	224		610	75		647	171		1185	87
228	123		2452	118			142		471	110		1459	200		2226	87
939	81		3620	79			261		1194	77		623	560		1064	126
887	74		1520	212		1649	290		286	92		512	305		622	84
1178	95		1754	96		1288	126		786	70		646	480		707	60
384	91		5363	350		993	131		536	87		1283	422		1610	82
895	98		835	233		962	104		216	80		1145	86		831	60
578	108		1856	505		1540	154		609	78		640	117		1595	95
399	211		821	77		1141	124		1563	94		813	181		1023	86
	89		3776	137		974	219		878	70		435	123		1252	78
	176		900	273		1948	286		863	61		440	159		759	137
489	109		2541	358		1274	137		527	93		483	165		1440	90
1150	102		1252	377		1147	103		380	63		519	142		884	63
3234	122		1688	163		1457	110		789	68		931	189		898	69
637	70		2985	156		1294	87		1653	93		1577	141		1289	60
1270	127		3425	99		1967	194		717	125		1339	113		1067	67
993	254		2211	168		853	271		519	69		516	88		647	79
943	338		2080	290		986	94		357	103			364		1424	73
2827	109		2612	68		1209	287		573	97			174		726	82
1659	94		1652	132		769	99		280	80		1478	219		709	73
734	85		2417	171		1755	266		147	92		2553	190		991	89
1456	96		3211	179		1247	97		442	87		559	133		1799	68
239	276		850	123		987	144		638	89		1358	100		1505	62
913	94		1754	91		817	64		694	71		639	150		2229	66
1070	142		1045	228		1581	95		435	83		1310	208		1512	68
2016	91		801	237		1288	245		632	97		1529	105		754	50
2053	148		950	302		1668	165		382	91		899	193		1076	90
805	156		996	209		1883	199		510	95		3897	404		952	97
989	89		1122	417		1097	188		361	84		1250	151		1102	68
579	195		1460	197		1868	267		248	62		394	167		2190	85
710	497		1860	565		1070	259		386	75		894	179		889	77
1409	119		3587	162		1117	88		557	77		1215	111		790	85
873	169		2452	185		1323	82		480	76		1009	131		992	66
1454	106		4410	181		1299	76		647	115		416	93		898	60
581	139		1220	496		6816	270		503	60		1150	87		1191	54
2079	182		1412	188		2388	127		502	78		831	212		1359	79
1908	155		2017	83		1191	114		268	72		1280	90		1229	94
1487	120		2933	93		3998	76		581	86		679	93		899	138
961	140		953	86		3828	309		625	61		1196	128		1101	256
1284	76		3743	209		1781	129		898	73		1166	167		760	115
1899	163		989	105		493	57		395			1078	134		938	56
2022	111		1993	60		1811	216		488			966	109		2051	306
1433	105		798	84		700	298		731	83		1408	129		656	56
1444	94		1386	488		1340	86		600	68		2648	275		1047	244
1447	92		1215	318		943	91		344	67		1811	109		1265	168
1578	134		1157	123		948	174		518	85		657	70		1632	117
2816	82		3504	336		1853	104		463	130		1103	142		80	178
694	111		2970	245		1192	122		849	51		2248	178		873	73
1709	136		3925	103		935	167		1200	151		566	78		1076	138
1121	238		1841	454		1138	94		359	54		1811	195		306	73
1760	60		2438	109		798	157		672	68		1295	98		864	113
1362	117		1146	143		1144	110		244	43		605	92		1146	59
1413	71		1558	162		1002	121		684	76		1856			1320	126
1960	127		2628	132		508	151		574	57		1277			1097	139
2253	319		3800	467		779	59		824	78		922	105		241	75
2587	102		2158	180		1340	147		538	74		2093	85		1163	114
1059	131		1264	189		779	64		406	87		479	113		1772	59
327	99		1263	282		943	76		900	57		1743	92		1158	96
1727	146		3633	194		819	92		581	90		768	111		1166	81
160	101		3731	464		2071	103		817	59		1435	83		2130	128
2575	215		2574	375		535	76		654	53		367	130		741	58
2931	117		1103	74		2237	157		473	62		1447	122		485	119
1231			1882	751		1112	124		312	65		1132	97		961	99
1286			1856	231		1279	83		269	50		1203	91		925	92
1954	65		3978	459		843	159		331	54		980	136		1060	146
2636	83		3561	550		1370	67		294	71		1085	147		494	80
1864	132		3180	487		1070	73		491	88		1138	130		1082	87
1441	96		620	94		823	81		662	45		1360	175		1419	121
1216	93		3559	623		1454	135		358	86		1981	102		1998	100
1382	111		1025	445		1016	101		352	60		836	121		1083	73
1121	156		1539	92		807	60		199	77		584	151		774	87
1528	130		2412	656		1414	159		356	53		966	109		1000	150
2279	127		3791	302		1292	84		412	78		1252	137		834	127
2109	101		4582	312		501	179		483	53		1195	173		827	93
249	86		2380	253		465	145		229	65		968	136		899	79
521	77		2100	89		462	139		571	69		484	215		1722	113
94	104		2860	134		624	89		553	57		759	173		1009	158
171	153		3798	363		472	89		540	63		880	115		861	140
1010	129		2890	162		1054	87		356	83		767	156		870	108
389	155		1587	453		754	96		421	70		1538	142		1150	128
303	172		2176	401			81		303	103		454	171		766	143
305	100		2645	280			103		469	86		1424	153			73
212	81		1661	206		4472	86		429	76		2365	155			75
277	167		4685	285		4480			428	77		684	177		802	88
69	102		2030	287		1616			510	56		579	118		938	218
309	165		3023	115		1083	103		528	63		1582	180		794	161
394	105		2653	64		1971	599		369	126		699	205		1180	118
326	112		3441	380		3439	581		448	58		1351	385		648	64
250	209		1952	611		3992	564		275	71		680	213		1113	77
227	83		1802			1626	548		441	89		1843	1946		1360	105
752	102					1605	147		324	64		1377	153		858	102
427	210			153		2071	232		389	79		1802	169		1283	108
671	72		871	88		1421	427		447	68		1285	172		1316	133
708	146		948	296		1206	652		91	75		1033	224		1657	114
1440	93		210	107		1900	311		406	76		2118	115		1122	85
317	172		262	134		914	189		223	49		1660	139		681	97
753	112		821	167		389	260		232	55		1002	119		977	227
1274	152		788	184		2106	57		350	67		1553	116		1255	176
1195	173		835	147		1428	433		445	131		794	109		1450	92
903	196		1089	95		945	503		467			1460	201		729	115
902	151		958	151		965	177		587			1327	162		803	127
1243	100		1043	140		1383	460		455	55		1805	172		1004	64
862	64		1061	474		1066	70		398	73		966	331		873	83
604	113		969	107		1152	190			53		906	162		1122	137
736	121		1182	218		1051	150			51		1809	180		1265	141
726	65		867	160		793	607		553	40		630	158		1041	67
817	141		1292	178		564	100		614	63		3357	227		1731
742	102		817	194		1281	163		1038	104		1380	189		874
599	292		668	133		566	72		848	58		1170	134		698	159
1224	87		398	98		669	213		358	71		1828	149		1312	67
	87		929	177		1062	173		173	76		549	126		2482	155
	91		828	454		1156	205		2137	42		2979	123		1151	66
1153	142		1231	73		698	868		1986	90		468	102		896	89
1900	456		1834	354		2114	453		596	96		822	146		2180	87
2174	81		1159	398		902	381		1090	80		990	205		963	75
1782	261		851	314		656	106		1038	70		1395	157		949	152
2618	201		950	193		1482	442		399	72		1126	96		931	85
2200	165		849	103		1017	1085		117	57		623	289		824	98
1969			1008	100		1516	280		1216	68		1076	173		700	216
1622			1603	304		1885	182		1659	60		1270	121		806	186
2252	97		2533	92		1983	96		2331	63		1257	107		1095	87
2902	152		1171	91		1178	178		825	105		1974	163		2523	99
2163	106		2227	140		1385	201		839	51		984	233		1433	92
2224	91		1724	139		1092	132		1643	129		881	162		752	103
2487	89		1231	346		1124	252		1210	74		1791	344		930	70
2305	113		2726	439		644	245		822	52		815	127		1555	70
3508	102		1609	119		1701	329		398	60		1115	171		1163	119
1029	183		674	219		1741	427		1294	54		1948	524		1745	82
2064	123		2133	455		706	148		690	59		1269	183		1383	72
1993	113		1955	144		1166	384		1041	47		947	164		555	183
2064	87		3932	805		932	97		879	88		601	181		899	175
2167	177		2136	367		1161	251		748	78		868	136		1756	170
2720	93		1371	205		1627	115		656	62		1940	205		819	84
2646	88		743	332		1710	740		1062	55		1805	192		1145	170
1564	100		849	193		1156	988		756	72		2361	110		1874	88
1396	99		1771	198		1770	79		1272	58		927	134		1186	95
1444	93		294	264		998	118		1066	64		755	571		1165	67
2069	109		2179	96		1402	361		2853	57		557	512		928	91
1148	79		2085	180		1181	204		468	75		1192	154		1696	99
2149	98		1221	333		2110	187		1012	49		2280	152		1110	125
1288	181		1699	580		1177	109		1176	55		359	132		842	88
2493	85		1706	1004		875	261		1108	83		603	136		821	52
2573	104		1370	332		2123	101		247	109		623	438		930	138
2941	85		2019	569		952	307		1727	44		1173	128		1063	54
1535	245		898	519		539	765		2054	60		396	1651		894	140
1069	134		1441	236		957	267		640	51		1226	183		1659	80
2304	193		1198	172		762	94		306	51		951	125		860	251
1293	64		1019	141		735	89		713	54		1057	144		1279	155
1580	102		1277			960	728		789	102		1705	217		994	95
2076	107		1999			1118	379		1347	76		791	130		2253	75
1616	112		827	118		1690	524		608	86		1417	183		1483	196
1397	228		1430	221		2386	309		256	59		922	126		2881	109
1583	104		1579	235		875	911		1066	39		2852	401		1402	91
1529	79		1031	78		273	667		1150	107		730	88		2946	114
1281	89		1812	153		705	320		825	88		1734	512		2827	68
894	156		2293	161		958	297		148	76		1473	1480		1454	80
1404	81		2526	128		385	242		841	52		1228	76		857	87
2224	88		1645	173		409	277		1093	66		1690	82		1219	95
1364	84		1912	92		1344	403		1609	74		681	543		1304	88
1481	111		1359	402		838	354		184	75		2086	113		1204	90
1947	69		1149	470		775	209		1002	58		1365			760	121
1249	131		1002	112		692	379		1728	70		498			1756	53
990	85		1181	282		1203	312		1959	68		1613	147		1517	84
3222	137		2201	116		935	68		2231	44		1871	411		1429	86
2224	176		2213	197		608	243		1133			1965	163		506	79
1863	122		1572	314		911	109		682			849	255		1252	119
1781	101		2838	120		1084	142		1260	64		412	347		960	65
1364	76		1355	77		1254	743		903	81		943	282		2093	87
2009	130		1869	145		1177	288		1021	63		2112	559		933	66
1776	90		1428	387		678	426		1886	83		951	159		1693	51
1747	91		1177	206		1160	976		814	87		784	188		2164	78
956	103		1400	236		816	546		742	77		408	171		2554	180
1306	139		776	321		1056	154		907	65		1541	94		742	68
1178	124		2243	65		590	185		1687	68		832	103		2268	80
1365	113		1762	86		1360	648		453	66		1084	208		2175	70
1727	157		1933	87		608	262		1600	51		1653	191		1581	273
2694	126		1004	96		818	128		970	113		1626	140		883	116
601	116		912	398		1098	551		717	118		1798	116		788	350
2477	302		1019	53		820	125		1703	206		655	95		563	56
555	101		1377	102		1075	397		859	72		649	100		1683	185
1711	111		1383	113		492	285		874	60		739	136		982	133
887	82		1086	134		781	117		718	94		527	116		1192	120
1852	90		2694	100		690	424		1076	60		1141	111		1580	168
1834	122		1023	355		1234	412		701	83		733	177		925	113
1907	134		1590	144		863	259		454	140		668	95		1020	63
898	93		1722	153		498	106		928	81		483	684		790	75
419	155		561	234			316		872	54		1432	166		495	107
1455	73		1213	188			292		1120	77		575	464		1184	95
2139	78		944	182		2726	403		618	58		465	208		600	60
709	115		3807	136		2867	400		1046	152		952	535		613	206
615	174		4095	99		2024	266		517	100		1020	126		564	94
1701	98		948	63		4738			1508	76		893	133		467	121
2292	114		1582	210		2649			927	68		1505	558		1231	104
2186	113		2624	103		5389	170		867	61		475	296		907	80
2301	98		2787	80		2788	85		1027	64		376	251		625	96
761	118		1845	111		1763	568		1587	109		402	290		1110	189
3085	115		3576	210		3832	132		1570	61		1067	226		848	188
2169	91		5073	176		4186	75		1567	69		1540	140		1054	79
1699	152		5039	101		1747	152		1148	120		1291	119		859	69
1944	88		1508	129		4400	407		210	78		1195	112		974	88
1543	235		1989	77		2574	405		1188	51		654	134		873	218
2722	139		1891	161		1214	93		198	65		1210	112		897	81
2121	117		1620	242		7716	127		1502	83		491	127		286	58
571	174		2055	184		1860	138		1613	63		2989	188		506	128
1680	158		1558	99		1682	120		598	116		746	369		496	78
1436	120		2628	132		4070	195		554	75		1037	84			71
1611	137		1363	88		2050	181		1314	112		1150	152			76
1778	102		1114	183		1815	130		1039	54		672	353		1210	103
2234	85		2394	85		3159	122		962	87		972	99		1450	90
2096	137		1573	302		3893	753		725	82		702	238		2531	52
914	101		1434	168		2738	129		424	71		1501	157		2236	92
833	171		2563	163		3629	118		908	126		1171	96		1194	156
2935	288		2728	258		2123	462		1147	67		1053	470		986	87
1526	176		1463	104		1811	222		942	62		2002	261		770	72
3593	77		2001	127		3982	875		167	48		2211	136		1059	60
1021	83		2005	80		1796	460		257	74		482	175		2102	76
420	95		1474	147		2705	123		746	60		1868	229		1470	95
1894	100		2160	194		3775	229		953	58		1244	193		1668	115
	145		1177	77		1735	620		538	49		1076	140		2025	120
	132		2605	83		4847	239		573	104		1812	123		1202	74
809	86		2566	380		3003	145		660	63		1683	215		2630	79
1174	59		1292	120		1251	374		1452	129		919	97		1597	97
1271	127		2155	82		2362	84		711	71		863	501		1192	99
850	218		769	128		2139	117		558	56		993	151		1716	91
903	130		1611	108		1727	143		435	118		1609	210		3054	62
1073	97		1158	146		1344	322		637	124		1117	186		1500	70
1025	111		1411	164		2909	228		571	82		1256	269		468	121
828	104		1005	86		1560	356		1965	146		1222	198		889	102
743	77		2796	132		1701	312		687	86		972	214		1132	92
220	83		1255	90		1336	184		481	70		476	158		1626	108
1057	109		1765	118		1085	335		655	67		1187	161		1381
1706	88		1947	210		2009	379		460	110		1079	210		1302
1146	129		1826	94		1222	191		1246	110		856	196		917	84
1615	113		2838	85		2714	192		759	97		2274	128		1330	60
1123	126		882	86		2952	329		870	112		1017	117		1797	95
1682			716	133		1649	101		575	56		1176	232		2094	79
915			542	89		1956	178		615	58		1387	219		1854	61
1022	109		893	152		3530	126		560	97		1560	126		1891	70
1008	92		699			1230	81		705	71		1719	116		1215	65
929	82		873			2430	153		1698			855	207		1231	105
842	92		265	86		2790	103		801			1893	84		1144	63
243	92		770	76		1710	165		1823	74		460	92		733	73
1301	80		1131	124		1328	276		1242	93		1114	86		1201	65
756	267		872	212		1795	121		613	90		1073	73		1234	69
1002	373		1099	130		1777	173		774	103		1835	90		872	76
1277	90		905	94		1798	60		869	74		999	95		535	76
1286	96		839	224		2910	116		433	79		828	97		855	158
1525	202		1331	92		1787	734			95		321	108		882	85
659	171		1110	329		2041	128			78		625	136		856	77
1121	216		1015	251		2533	82		844	80		864	123		1210	113
1007	158		839	143		1696	226		920	77		751	92		761	72
911	114		912	110		1470	208		228	60		313	93		1014	59
996	96		1838	380		1269	316		934	85		1222	86		1210	93
929	234		1162	138		1027	104		87	76		1049	133		1137	81
842	78			174		1416	208		495	58		1032	142		1417	120
726	226			205		1107	154		600	75		1322	242		707	102
808	203		1735	82		2646	225		913	73		596	162		1352	78
706	220		791	149		1373	97		737	62		509	226		1083	98
1390	89		778	149		1575			1071	82		697	117		687	156
911	115		1106	87					587	75		925	141		650	218
757	193		577	254			159		373	80		800	209		1611	77
675	97		417	129		1694	246		463	93		834	211		986	129
1111	264		466	226		1140	99		617	66		526	226		1348	141
2019	105		424	75		1250	301		994	66		374	176		393	89
1165	118		668	203		1273	81		592	111		1309	231		938	91
1114	143		653	72		1042	85		594	77		957	154		962	92
1296	188		545	153		1056	75		684	88		890	165		1618	68
812	213		852	129		1022	702		529	58		959	111		1154	60
1015	60		2540	186		1468	290		841	101		516	161		978	80
714	87		739	169		1261	176		360	99		670	117		2250	112
984	280		2260	262		1891	267		588	87		545			649	145
1157	84		3024	127		1409	122		969	90		940			930	57
990	73		4315	377		1106	209		1392	99		843	371		858	180
778	87		197	348		2029	137		1127	81		1158	732		1204	291
754	207		2778	124		1586	437		793	89		929	187		868	155
1123	146		2639	146		2202	177		881	71		1030	79		1097	63
545	81		1794	354		1998	313		609	137		943	216		700	114
569	87		2332	123		1818	121		775	86		850	221		1070	63
502	140		3576	92		938	122		1047	98		615	136		1362	128
665	320		1281	138		1471	119		180	91		997	195		443	106
447	918		1235	306		826	68		1315	81		353	1058		862	150
418	67		2116	125		1572	164		624	73		344	402		1451	171
396	72		1958	75		1546	276		1381	74		747	132		1558	82
461	108		3986	141		1303	317		689	91		902	293		1529	47
712	75		5402	219		1858	166		535	89		558	138		1854	317
1022	143		6291	96		1346	371		452	88		1634	259		2107	171
340	144		3014	639		1144	188		1097	81		505	133		1785	79
554	263		2923	221		1115	387		1222	103		901	449		1171	106
1163	58		2385	188		1168	304		938	66		271	93		1075	279
888	95		1444	317		1035	566		1032	59			218		1474	102
726	72		6145	235		1507	84		421	66			385		572	66
507	91		3588	229		1084	94		593	81		338	219		639	395
574	112		3471	154		1526	97		641	89		170	367		1068	657
439	88		1101	133		1160	536		598	81		945	220		909	59
1074	185		716	225		564	125		1046	91		1154	273		1044	324
259	58		1709	306		1205	372		671	66		847	134		1350	95
515	92		968	283		1298	383		536	72		139	319		822	92
935	113		1120	93		946	117		948	71		618	165		887	64
	122		1235	231		1257	509		1160	66		436	227		617	103
	67		1107	96		1692	184		1263	65		335	212		769	89
520			984	190		1081	370		723	81		513	195		1139	88
1624			661	114		876	312		767	86		235	158		1089	58
3479	54		784	148		1223	319		978	73		396	129		730	223
1391	99		957	210		1373	254		493	86		336	538		826	93
1931	136		871	109		1077	514		512	70		825	201		951	52
889	82		2059	178		444	557		623	84		558	264		489	124
530	71		556	282		1081	158		936	94		668	349		785	71
3256	91		709	283		1025	196		1323	173		1785	88		829	99
947	92		1254	244		1279	114		775	71		574	128		1534	83
1535	157		685	79		1247	160		938	67		261	403		1549	59
1471	104		756	216		1212	242		1038	66		617	126		924	110
663	96		1064	148		1170	595		448	85		447	412		349	353
655	162		930	93		1337	214		897	133		462	210		653	242
2048	122		1198	331		1315	219		462	76		447	273		1040	184
429	193		1255	394		1147	351		842	65		511	253		901	108
676	65		1049	164		2011	229		1717	79		1037	140		721
464	97		1592	179		1295	195		448	62		677	134		833
446	205		1632	256		1333	324		905	56		496	418		653	78
867	128		854	224		1756	314		503	74		882	141		749	76
1040	128		118	1163		2032	213		1486	61		989	172		967	176
3151	72		1129	205		854	88		1131	102		110	129		1125	117
1933	110		1133	153		302	301		1527	82		980	146		1007	75
1123	124		978	370		582	234		809	70		744	309		319	104
1193	122		906	176		1483	693		1523	75		816	140			60
1048	171		5595	297		2033	160		601	63		1095	119			138
1343	144		872	100		1642	89		738	80		567	222		1018	231
1621	87		1981	506		1077	342		871	63		1510	610		851	54
1506	74		1307	135		1776	189		1084	69		882	77		379	34
3000	456		2026	172		2019	138		1476	83		682	521		542	69
1267	105		914	165		3291	246		1320	63		204	563		778	69
1506	96		1133	142		1451	56		1453	60		366	290		523	62
2271	147		3169	126		1794			950			779	208		848	105
3456	108		527	122		1990			322			698	156		528	40
2610	86		993	258		2114	81		1384	82		262	110		1326	66
2451	75		1816	227		1550	95		1470	161		241	229		874	76
2999	154		2371	256		650	68		548	133		176	337		645	52
373	178		2867	203		2039	202		645	135		1609	304		286	65
1521	132		1315	184		1466	117		707	44		1906	339		623	54
1142	132		865	203		2298	318		777	81		656	154		500	59
2720	253		1589	269		1101	176		551	74		2011	197		1365	68
953	98		613	105		1608	118		520	74		959	798		765	73
967	304		1569	266		1104	114		848	215		1040	116		459	89
1383	278		3187	55		1254	262		614	107		642	167		391	87
1731	85		952	61		3140	154		1892	68		909	107		805	111
753	310		2324	81		1213	105		1363	74		439	331		712	68
434	245		3451	165		1614	107		1134	117		170	181		1559	68
819	287		2504	296		3201	92		1206	66		1709	181		670	97
384	126		2387	246		1639	66		495	87		359	176		861	115
1074	130		2886	525		1753	69		736	82		867	242		993	90
749	184		2457	177		2256	88		614	121		991	140		965	72
378	238		3218	148		1681	81		796	53		882	211		425	105
1276	318		1566	401		2227	66		1423	113		1624	185		591	82
125	218		1212	286		2501	84		837	120		979	168		848	85
643	120		2407	292		1601	70		885	109		846	268		1773	47
1484	498		1017	119			66		763	101		409	176		1013	107
177	240		1285	311			73		1209	87		689	90		998	89
679	290		1341	133		6344	61		948	85		1581	249		1253	91
498	175		1724	238		3490	90		1047	98		1253	162		875	38
441	147		2934	233		5007	50		1232	96		846	159		696	63
1049	91		1175	103		3057	63		891	108		1431	123		1550	86
138	395		617	156		2548	151		720	110		454	128		1677	74
413	163		802	229		4603	99		1538	121		549	417		839	73
425	173		2942	192		2231	69		584	50		1051	588		984	115
162	293		2299	244		4910	109		168	63		1750	270		959	57
362	111		1210	186		4810	51		863	299		1194	260		836	117
1261	150			178		2346	50		1453	98		1143	244		661	116
537	156			336		2424	122		744	219		229	161		1010	130
550	232		1113	225		4544	80		325	47		623	228		528	84
945	131		1822	220		143	61		1357	104		1261	436		709	75
228	71		1020	269		4514	67		803	45		1209	152		750	142
610	196		1120	312		1366	77		863	95		777	137		1029	124
916	242		1942	303		748	45		1698	160		290	399		588	382
185	119		1370	237		316	160		393	110		558	111		347	147
911	153		1371	200		3973	305		970	127		504	277		1021	81
121	403		344	96		434	109		944	140		711	223		1367	81
113	267		1293	260		7896	99		677	51		448	164		877	73
68	120		596	232		2873	113		697	103		1062	273		644	63
245	72		1079	155		4470	92		611	116		482	132		748	67
416	146		1663	203		480	152		744	155		1112	407		846	165
207	246		1907	146		3996	261		1133	187		871	227		1346	57
627	142		1561	242		2653	137		1499	74		1040	169		1602	68
279	119		1235	158		2999	114		726	149		1172	178		723	66
674	275		4002	103		2364	127		483	94		769	190		753	97
254	164		877	197		4711	598		518	101		1069	268		761	58
935	176		4738	135		1572	76		589	136		903	447		584	208
207	130		840	125		4432	128		1065	144		423	191		1111	69
820	464		1898	168		3513	214		686	278		1470	181		1038	103
194	111		4044	99		4718	169		431	116		890	215		1837	53
185	98		727	136		3266	107		349	147		1336	600		753	63
374	152		725	185		3452	76		882	119		510	141		741	63
176	129		1236	112		2517	93		514	119		490	328		751	100
420	125		498	415		1542	59		213	103		1050	1645		615	71
380	121		3307	454		2199	77		623	184		866	341		771	68
580	269		1916	132		1027	118		453	63		974	375		472	369
	200		2113	84		1265	101		478	78		1198	157		1068	75
	369		3149			1854	71		854	120		906	1767		724	71
710	158		1082			1239	154		1688	104		1781	808		723	77
943	91		1069	324		1095	104		463	145		946	363		1393	71
611			3343	470		1443	88		1275	156		1990	157		1450	73
228			1154	100		287	51		718	52		910	218		680	39
1750	161		740	458		881	68		525			202	167		1439	73
236	165		1602	218		384	84		1103			714	504		242	71
1209	137		2294	384		1123	61		492	93		122	210		535	53
625	130		1493	212		1098	266		867	83		593	263		1548	50
369	151		1265	97			68		743	89		1617	204		603	74
2842	138		1355	125			229		611	75		1541	529		658	78
775	111		1141	391		1802	73		668	86		2837	210		497	51
582	93		506	138		1365	75			79		843	492		670	44
1085	358		1107	330		2187				99		619	271		1239	51
774	214		1495	380		1137			1383	89		578	336		1176	55
243	135		630	226		2159	183		276	87		1393	214		610	42
956	97		1268	640		1110	362		785	146		264	224		997	53
1481	74		2089	89		807	242		173	91		493	310		780	58
2535	137		408	122		1077	166		673	86		638	187		470	58
1164	201		1167	698		1798	282		941	75		628	203		586
1607	204		355	70		511	502		626	114		467	409		249
2125	159		593	520		1993	96		614	107		573	167		851	68
1257	139		1349	249		1737	169		600	127		841	194		404	63
1987	201		3522	116		2072	337		439	114		836	137		657	73
757	330		717	122		1580	210		730	70		611	155		434	146
1789	167		725	224		1834	255		375	84		1190	336		568	192
1200	342		788	92		922	158		574	63		529	198		660	121
1240	218		978	110		3738	118		722	58		866	300		870	96
171	92		690	220		1335	180		1161	106		294			529	47
2285	355		455	361		1103	174		224	80		2219			339	118
452	138		1713	171		1859	224		560	66		1378	135		940	245
1601	351		3892	127		2697	283		559	82		700	112		521	121
277	239		797	261		1930	55		442	79		1327	115		956	84
1210	80		2050	302		2328	103		289	87		979	128		371	65
311	121		1652	475		1270	359		596	71		1333	159		614	87
898	257		1926	272		1619	183		908	98		1706	209		533	78
585	107		1627	186		1396	56		626	115		881	120		421	120
812	94		1082	190		1309	368		560	136		746	156		349	120
833	172		1747	126		1430	113		1164	57		453	250		696	82
1395	569		1902	93		1165	182		863	59		1234	72		336	158
1104	132		1086	225		2465	127		786	84		1344	158		322	87
1047	93		1496	99		1310	72		779	82		1763	112		514	71
1297	78		560	152		3372	299		1259	96		1428	409		712	115
710	84		1616	107		1935	191		468	78		638	376		842	104
732	415		687	102		2018	299		587	69		1309	194		496	141
921	409		1188	209		2089	76		1173	99		2828	124		657	185
762	236		699	110		1331	139		772	122		1677	86		756	143
336	88		1188	219		1513	228		732	80		1559	148		295	319
216	118		1030	99		1435	133		630	72		831	164		589	148
159	122		368	274		1452	499		758	94		842	427			172
129	251		896	342		1507	68		498	68		2252	96			83
141	214		262	226		1520	276		499	69		1877	92		1978	70
154	150		497	227		2684	59		412	81		765	140		1340	129
334	98		2616	106		937	58		633	94		1444	255		1708	93
107	109		685	233		1393	155		354	136		727	92		2335	98
2135	400		1012	313		1421	107		872	86		1348	123		853	328
287	344		1476	189		1710	107		1044	68		925	152		1766	77
520	235		1398	312		2990	60		1042	137		630	106		2519	171
1471	95		1804	315		1472	70		606	80		2903	192		1407	133
2572	124		661	139		1803	142		843	165		804	262		1061	153
1791	296		1005	322		844	231		537	80		2059	204		1548	61
2898	139		2177	190		2107	304		477	84		727	208		1266	72
1238	142		1724	167		872	243		453	70		721	137		1242	130
917	134		1737	177		3178	88		1215	66		1184	161		889	183
1362	201		331	104		281	85		473	105		762	175		3930	144
485	180		1285	299		1114	208		997	85		392	138		2222	123
2422	473		1219	153		1064	139		317	76		933	201		875	203
795	131		2684	103		1041	248		858	68		1943	130		1653	102
1322	103		1660	192		1260	163		219	87		1460	138		2028	217
3828	180		2319	245		2217	146		487	95		960	129		983	69
1188	202		434	434		873	88		565	131		837	161		2178	347
945	263		608	585		1651	90		609	76		1012	260		1891	142
1549	342		788	275		3248	88		582	63		576	258		1511	185
1044	261		419	250		1643	123		475	70		457	161		2676	61
944	332		638	172		1203	74		493	93		1785	178		1106	381
385	241		1538	117		2062	164		853	69		729	153		1070	513
846	122		105	297		3945	81		447	74		3715	140		1067	157
492	203		1302	144		1369	145		476	82		1923	161		1240	66
485	92		1121	251		1562	62		487	65		244	115		2310	61
1230	77		1242	92		2730	188		562	78		823	120		1018	62
543	203		1685	197		1420	282		455	97		1634	173		1196	118
867	110		929	339		2905	146		550	88		1401	143		611	82
933	114		1297	136		1350	165		472	110		688	124		1375	105
3344	244		566	303		1147	110		522	116		684	287		1060	64
440	427		556	104		2729	181		692	77		945	192		809	251
1043	160		4032	160		1730	137		461	84		667	120		1287	74
1231	355		1840	306		1535	67		629	104		1472	318		1580	58
763	256		1527	304		1684	116		533	84		271	122		989	65
	320		2356	338		2124	170		377	88		385	193		1137	53
	646		740	320		3034	133		700	87		300	192		1280	65
787	232		393	149		954	119		508	54		1914	349		1091	55
2553	735		2854	394		2791	61		461	77		608	287		2331	61
2793	92		1634	209		1410	137		578	77		1332	175		1325	62
1024	87		1496	69		2920	159		441	69		470	141		922	71
1412	172		3029	69		1290	90		853	73		1118	145		1785	174
2860	102		3876	571		3135	82		268	74		577	111		1752	104
805	159		1394	157		2968	97		450	64		2500	99		2222	190
3642	120		1398	311		1217	155		543	105		679	167		967	154
1061	179		1051	467		2071	111		596	82		1745	144		2506	96
564	136		1476	411		3700	58		686	68		218	119		601	237
6039	89		1438	109		1266	135		323	64		386	128		1825	171
3483	109			130		1180	145		324	98		388	99		1856	260
4984	184			305		1498	79		821	60		268	227		1202	183
2988	154		108	236		1880	158		555	69		337	348		4346	71
4381	166		200	114		1512	87		311	78		903	205		743	131
1262	168		289	148		2185	228		588	89		753	176		960	220
2331	108		1205	104		1687	65		1163			513	322		1686	94
982	69		1302	121		2366	128		475			979	139		845	334
3061	95		379	351		1062	224		426	71		1081	109		1420	101
8446	102		239	320		2852	61		416	99		747	108		1093	64
6534	81		493	116		1738	178		323	78		1465	231		1618	132
4896	80		732	209		1328	116		1077	81		818	472		1200	122
4150	133		1852	146		1202	266		646	80		988	203		1769	380
3479	113		381	119		1577	108		687	66		914	337		1743	216
836	76		313	98		2040	92		529	68		1033	109		1902	80
252	97		155	159		965	190		658	118		839	458		1641	51
2800	85		817	99		1131	128		431	67		1837	149		1855	278
649	114		287	1401		1312	86		795	98		891	118		2926	178
473	80		816	283		1536	94		362	81		597	124		2451	145
1329	117		1022	331		1403	138		847	68		939	343		2642	121
81	76		1270	121			74		466	84		395	490		1106	63
883	98		1444	152			249		641	51		851	278		1079	93
152	92		1527	317		977	90		610	79		759	77		1341	253
322	147		1350	347		1683	98		459	54		607	123		340	153
1510	150		2500	136		1281	86		527	80		929	161		864	170
379	80		1066	879		1436	168		363	71		1357	129		1553	199
589	110		314	159		986	99		777	81		1382	762		1896	80
731	125		1341	252		2066	154		502	94		1067	357		2292	100
1049	159		1932	178		1158	112		545	103		573	479		1396	275
573	172		885	108		3964	90		487	79		669	227		1425	96
566	98		576			770	106		475	54		610	126		2410	106
2023	160		1543			1576	111		895	120		620	159		1642	152
1771	109		540	778		2384	62		764	118		1420	168		1454	191
1325	67		379	80		1463	93		527	101		592	199		1297	164
621	97		901	285		1434	56		475	71		1157	452		2291	63
1482	112		874	407		1555	103		764	114		1918	595		2483	122
1027	108		773	135		1594	45		628	193		826	294		1111	85
1575	65		631	303		1531	56		512	72		665	525		3284	98
1213	61		227	59		2533	57		489	61		479	127		1926	145
648	201		2365	80		1383	56		707	89		465	199		735	90
1084	151		496	167		3222	102		599	94		1447	378		1047	87
1360	155		495	225		1321	189		1271	72		998	112		1071	57
1334	143		867	86		3318	63		275	120		826	713		1696	89
1806	117		1572	259		2198	111		540	75		1649	300		3890	137
952	216		1480	85		1408	65		565	112		1057	505		1773	112
715	153		552	377		2687	77		529	105		707	220		1356	102
849	171		955	126		2322	143		1354	68		610			2969	68
971	120		1163	81		1559	42		659	94		383			1061	192
2433	89		1220	99		2480	47		439	72		536			1869	93
1844			1061	159		1532	70		987	75		879			894	267
515			1201	152		3576	61		558	139		1094			1164	95
2224	65		1334	134		1930	67		505	62		825			1058	135
1465	154		1886	212		2731	53		942	80		850			2496	198
1514	182		1221	202		1984	81		660	101		811			1118	130
403	135		982	69		2378	103		807	73		600			1189	56
1008	138		1044	80		1922	88		409	55		869			619	138
755	106		1214	70		2260	77		728	126		1424			768	75
1564	557		1441	298		2419	239		520	75		892			950	133
1550	170		1641	354		2236	105		498	79		531			829	59
2873	123		346	330		1987	200			67		1120			3715	72
903	401		1413	339		2842				69		982			2516	117
522	112		1221	343		1946			420	86		350			812	233
1172	218		1387	318		2032	189		109	75		803			1356	82
634	286		2897	291		3705	382		148	99		817			894	190
499	147		1145	272		1667	95		631	91		888			950	115
1337	166		734	304		1736	109		750	66		365			2291	87
1540	95		888	186		4333	182		121	73		1107			2791	153
1672	113		796	146		1204	69		186	117		329			1529	120
2487	474		1154	93		1732	245		378	62		1367			722	103
1728	447		1317	90		2199	70		457	65		901			1118	156
1937	92		2518	85		1801	74		1340	96		902			2355	101
1471	693		2371	108		2327	90		711	78		837			953	104
643	352		1242	155		2940	298		185	80		564			824	181
1943	74		1186	111		1632	210		313	87		665			3937	165
439	144		1579	137		2246	189		563	80		597			976	178
586	177		1307	273		2177	215		753	84		1074			2774	132
1804	61		175	117		1519	65		650	91		671			1101	207
986	129		751	282		3414	71		551	109		901			1563	175
1100	166		247	239		2319	109		828	102		917			1103
318	206		304	114		1776	66		181	74		762			1119
1532	202		688	239		3312	176		935	116		493			1092	61
188	189		828	181		2220	171		1045	83		648			2923	77
549	150		1188	207		1386	75		959	65		445			1271	121
749	79		1070	210		1130	126		593	90		676			3617	125
187	89		986	219		1130	72		280	70		743			1774	58
553	53		814	80		1109	104		296	67		762			1581	54
504	83		1306	140		868	82		1195	94		943			1354	106
302	74		1560	861		1609	127		1039	68		302			1142	101
259	98		1421	206		1567	139		1025	87		647			732	117
381	110		1642	216		1837	155		1483	93		849			1019	85
1157	70		564	318		1930	254		1160	89		300			2011	73
1277	111		1096	190		1038	124		542	100		633				69
878	160		3092	123		1410	144		605	79		334				79
573	89		1636	118		1306	161		598	61		499			953	93
695	375			417		1877	133		456	111		974			1732	100
689	307			125		2485	471		1059	132		920			827	63
925	216		819	116		753	150		594	98		1130			1376	87
	381		778	223		3833	119		527	73		431			1681	74
	103		1976	190		2578	123		772	68		464			1456	220
802	124		630	205		2406	123		528	87		1575			1278	91
837	170		1060	170		2135	182		1787	77		969			892	60
569	80		439	554		3413	213		619	70		864			678	50
538	103		1276	113		1894	82		616	81		445			911	87
453	160		1260	152		1610	93		629			222			1144	105
715	332		2604	99		2124	71		758			578			1010	139
1007	173		889	140		1766	445		804	57		679			2565	94
854	198		1206	129		3131	105		754	84		726			772	79
1087	271		2530	225		3865	88		665	83		1000			521	135
598	255		724	93		1362	132		85	90		828			734	115
159	173		1084	162		1033	110		1249	83		568			1032	71
1208	87		1082	181		1742	132		626	78		1045			404	137
834	217		1001	350		611	346		532	89		287			1101	374
725	331		2820	152		473	106		535	83		348			1484	143
950	196		3280	209		1253	350		789	82					1255	78
641	215		1137	85			104		664	91					2140	216
1377	88		1823	389			129		1269	91		972			1111	78
1169	274		3083	54		2029	92		523	115		946			1141	424
834	211		616	155		3663	159		682	75		1671			1722	141
172	260		678	209		4594	109		544	94		1516			1301	223
1207	92		676	85		5903	200		1324	95		1107			864	224
279	360		2803	100		2821	118		246	69		913			955	81
408	126		2610	169		3683	133		1009	114		493			1806	96
1110	404		532	190		2876	117		378	87		3149			1005	250
2247	213		4747	54		4230	112		134	69		1110			925	399
1322	532		765	97		4488	98		901	114		1326			974	90
676	95		1989	240		2918	89		413	107		5109			601	111
918	194		704	185		4896	193		499	84		1413			717	453
989	93		5534	163		5361	95		429	67		1284			871	169
872	151		4667	108		7314	124		63	138		934			932	62
827	415		3592	124		3359	122		471	60		1492			643	213
1195	250		1995	253		2624	84		392	77		1427			1809	208
626	147		844	289		3327	394		1020	83		949			911	89
1025	112		3048	279		3621	109		48	88		3778			1247	122
1448	87		767	194		5914	81		152	74		2862			1000	317
817	252		337	62		5690	125		398	85		1134			1295	173
425	212		2222	54		3404	118		1838	105		1929			627	306
1419	163		170	134		3506	125		332	100		1880			831	118
199	174		1174			4096	73		1267	127		2548			2006	54
1210	271		941			3880	177		482	201		2958			1163	84
1018	674		932	120		7313	124		1398	109		1842			675	77
173	67		2595	85		4538	270		149	83		1974			1743	77
1527	79		1166	227		4064	84		657	92		2567			1674	75
1898	490		897	158		7190	201		434	131		2481			1120	78
291	82		519	65		4414	107		731	99		3172			591	90
1788	345		846	1044		4275	303		727	74		3195			876	105
118	143		2547	207		3360	240		815	85		1861			1490	58
1570	129		2048	372		3068	149		449	79		1903			763	111
102	121		2901	99		6347	110		1205	101		1310			1201	78
154	116		2266	209		2193	97		1071	67		1776			885	135
1721	147		2459	131		3438	140		420	86		600			1073	150
1135	368		3076	83		3804	79		455	70		3074			1036	78
2023	117		2906	102		3473	301		1401	81		1455			1080	68
638	157		6009	543		3376	94		1414	82		1524			1215	115
123	173		3481	158		1520	249		1552	73		6982			1660	125
957	288		3330	2028		986	78		687	248		2396			753	264
926	78		3292	111		2427	167		1760	86		4320			820	158
1660	198		534	262		3006	104		1345	102		1447			669	162
607	150		1462	128		4252	113		1143	110		1529			1364	166
1035	132		2151	171		3295	57		638	122		2372			863	301
628			4251	80		2327	91		1530	92		1933			1013	168
1081			2496	209		3132	109		617	139		1727			3427	92
1062	79		2406	119		3686	163		169	92		731			911	165
3485	173		1634	154		5357	104		1167	64		852			2665	85
1209	90		1940	630		3062	162		1245	103		2518			1364	86
1320	260		586	151		6569	114		438	88		792			1448	306
436	74		2157	136		3857	836		1057	99		921			515	286
539	217		2559	349		3040	106		1298	86		1616			1082	92
241	294		1290	162		4962	103		629	76		879			1101	62
1823	165		2613	149		3989	303		1060	77		1540			1832	85
893	214		2751	251		3046	94		431	92		2048			840	287
678	125		2557	94		3160	119		668	83		2221			910	276
1570	88		1064	112		2741	162		997	79		1341			1727	87
1111	88		242	95		2718	213		699	62		1965			447	128
269	123		1014	94		3773	146		897	59		1307			1393	201
1317	186		3952	176		4437	73		557	116		2605			901	144
598	107		3653	140		3177	124		833	103		2595			872	156
2099	74		2765	195		2607	86		1237	66		3106			1874	222
292	82		2490	105		2864	149		515	76		2314			1002	174
401	281		1654	115		3146	53		280	66		2604			618	136
645	181		2340	631		3588			1005	128		2966			1234	241
	87		2513	86		2941			101	57		1755			1106	106
	230		3187	71		2460	134		1306	67		1415			609	169
396	117		1808	222		4033	176		242	66		1523			1574	79
1504	196		1946	71		6561	205		392	75		1832			1472	291
1705	126		4582	80		8539	71		534	160		1761			1163	187
391	89		2709	78		3588	216		1611	82		943			1226	176
1254	88		2254	101		3117	252		374			2343			836	146
1650	111		1628	106		2178	231		786			1437			1510	139
1028	448		2595	104		4019	166		784	162		1718			610	90
381	95		2249	137		3292	286		489	75		1924			894	57
1646	187		655	80		3741	683		520	85		2101			635	138
1236	122		4352	106		3860	120		723	81		963			894	109
1468	182		2579	76		5580	143		600	96		5798			878	45
858	92		4381	256		6501	95		608	81		829			768	67
381	118		3971	60		5852	104		915	172		1074			429	78
1005	147		1798	293		5562	117		1518	91		2076			415	61
1688	194		1268	291		2846	85		392	92		1305			1425	70
1396	274		2622	162		3555	72		666	129		1213			1853
961	376		3010	165		1411	77		2217	83		2545			1399
484	457		3742	242		3145	66		1791	83		809			616	85
580	197		4476	123		2835	87		1478	67		1169			470	92
382	78		2104	272		4357	106		1895	79		1468			799	106
584	115		2008	277		6593	69		854	106		1947			1398	73
391	97			201		4245	65		1903	52		1374			1025	96
521	110			63		3363	85		283	76		1365			1024	110
399	132		3053	195		1925	147		343	81		2119			1214	68
259	105		2320	137		2808	95		519	77		1598			1075	77
1061	211		1438	158		2896	84		425	66		3230			637	66
756	188		1510	96		5380	53		489	104		520			827	81
1570	616		5646	124		2475	74		618	166		902				94
390	72		996	149		2448	121		336	121		1405				97
877	205		4206	74		5310	113		483	83		1704			1284	68
905	105		722	106		5459	256		894	71		316			131	52
776	213		723	221		2912	270		565	78		1169			1747	79
725	146		1426	64			563		565	70		2426			139	73
1014	148		3021	161			92		686	99		1601			1053	106
773	161		1207	101			66		465	95		2681			254	86
534	171		685	196			206		490	85		698			1564	86
1179	94		692	68			217		420	57		1283			1372	73
791	151		1070	117			604		450	101		1559			1012	93
1490	179		647	220			59		648	242		1395			977	118
1305	211		2335	147			81		272	63		915			136	70
543	186		1060	275			113		513	66		1906			569	76
719	511		2401	148			485			67		1903			948	191
498	143		2128	512			94			225		1826			818	86
1216	362		2721	380			91		999	76		2323			999	86
2376	124		1313	305			420		580	117		785			978	101
1126	157		824	159			176		578	94		1763			1401	78
787	52		723	133			423		764	92		1999			219	101
187	402		3199	191			84		698	60		1610			672	84
94	480		3210	147			563		769	168		1175			1899	73
1440	79		3629	199			490		1068	88		1750			130	102
664	192		6098	54			161		762	111		627			1046	82
124	183		1450	114			303		423	169		1814			1451	80
886	108		531	294			288		789	103		1604			1145	66
146	142		1644	209			411		699	113		1679			180	71
993	183		722	226			247		667	53		1867			2169	90
870	68		2748	209					616	141		1623			708	72
241	369		1362	315					859	178		1329			2589	76
1442	181		3248	257			83		503	58		1414			1262	92
1255	98		2322	115			232		849	114		1725			1933	74
1214	105		4434				192		475	142		992			947	90
1819	274		1235				180		635	78		1718			1452	75
453	232		1135	240			110		893	127		1101			1929	95
638	195		553	256			105		589	109		926			1520	59
1471	133		2246	117			132		962	117		1524			1643	66
796	147		1544	124			226		793	107		2698			1426	142
1069	200		3357	542			386		1158	62		966			1225	91
898	298		3367	94			343		1286	76		697			738	97
841	205		1067	133			147		642	184		792			1431	87
258	113		2856	104			288		1150	57		461			1613	127
597	160		1305	596			329		816	64		955			319	85
1609	106		2415	87			239		231	165		938			800	71
971	162		788	93			323		1164	89		618			1255	78
1014	124		834	147			88		1997	63		862			1004	189
1285	278		1155	137			121		353	90		567			1069	87
2505	142		2335	150			159		2115	62		1290			1924	60
1149			1748	131			173		585	78		439			557	125
1295			1400	219			146		1220	76		422			1185	82
967	120		2138	97			184		866	93		595			1261	70
866	226		988	133			271		741	113		805			530	81
909	706		3185	89			130		277	79		1502			703	84
103	172		7054	175			411		523	92		855			1234	85
831	140		1005	472			123		1448	47		670			519	70
599	107		1370	342			118		641	51		1141			1055	58
963	255		1280	270			73		220	50		1801			984	63
1155	143		2200	96			530		609	98		508			1154	52
688	161		3526	83			91		292	66		559			1031	65
1279	150		1328	606			439		565	61		631			202	83
2635	425		4476	116			300		98	143		648			1066	83
1051	98		1008	293			170		918	50		1449			224	61
603	77		1510	949			1133		3177	83		450			627	86
2293	191		1579	561			287		1189	85		2171			496	76
1109	157		1610	98			302		724	83		769			983	69
452	115		1727	323			135		1119	49		905			2062	66
416	115		737	271			124		2351	82		2115			2908	60
978	158		2156	577			217		1259	198		785			1500	70
871	103		1894	242			208		540	62		651			1034	78
1070	104		1653	120			290		679	63		3204			1284	114
920	160		1293	395			102		675	91		2159			2385	97
767	125		1905	265			321		633	96		1063			392	65
546	109		1784	251			132		515	86		548			593	72
278	90		3067	232			319		1000	81		678			1037	63
1019	99		1400	255			125		567	118		476			1544	60
77	159		3566	69			238		431			1826			340	76
779	119		2042	135			670		1073			451			1705	76
1064	129		2222	166			295		1954	89		391			762	100
910	133		1313	72			150		543	69		452			1702	137
824	332		3593	69			342		756	77		703			1196	69
124	118		2342	550			125		588	66		1002			1526	90
506	89		2261	1211			73		507	64		2627			904	58
2640	116		1273	317			115		723	63		1994			1792	68
405	189		1345	165			279		227	87		519			602	62
1509	142		2628	470			363		928	57		2584			1086	66
943	139		1926	112			426		1074	50		2790			1658	71
1245	188		1913	101			144		661	58		564			946	65
1564	351		1389	303			131		676	68		784			242	88
1223	212		1051	73			109		778	105		844			858	63
1064	140		2462	177			199		1201	68		649			1249	51
2433	195		2848	223			84		358	57		489			690	56
1115	105		1822	107			104		426	70		1181			857	64
483	139		2181	102			679		1549	68		1932			1561
1976	116		321	553			157		298	48		804			1361
447	127		2570	411			194		362	61		3440			1933	71
357	241		2014	148			353		1224	71		1037			1189	51
672	131		2323	410			406		990	87		1356			1952	117
1055	91		2691	457			78		446	72		826			1126	70
856	88		1513	518			380		1725	60		1188				77
77	81		1831	160			196		968	84		1858				68
658	122		4049	76			1012		652	57		2350			1504	86
535	65		1759	353			234		952	62		360			1522	83
531	119			165			170		101	64		1980			1754	93
1431	89			82			67		426	66		1134			1070	110
776	226		1022	134			291		949	75		1317			2754	82
78	167		661	112			85		394	76		2068			1398	56
1645	234		691	68			250		1123	86		1315			899	62
191	114		1062	266			208		778	71		1980			544	111
124	147		1445	74			65		848	70		557			1100	89
1253	127		2135	273			204		265	58		1098			356	205
2001	169		396	127			98		1728	74		411			1199	79
651	136		461	338			247		1735	59		370			1338	98
359	237		734	145			204		717	72		825			1263	82
873	85		1232	271			95		1384	132		1188			845	102
902	79		825	215			485		632	75					1746	109
686	73		1219	193			78		641	55					788	109
351	523		1106	187			68		664	68					1917	239
600	69		903	209			245		580	71					2473	98
406	80		901	62			223		1633	55					1340	96
699	99		182	225			75		910	65					1242	65
1499	78		1243	414			110		1202	57					1357	111
312	73		1780	194			297		717	69					1231	110
294	70		969	129			589		1435	73					982	108
	71		1133	194			407		467	58					1572	97
	81		1464	247			259		718	59					2873	66
1652	103		728	73			228		1476	51					2802	98
1571	71		2319	93			494		568	65					1243	179
2023	76		2086	159			678		1013	62					3073	135
1049	72		1581	259			763		1353	89					1090	141
3935	82		1441	89			173		726	97					1345	118
899	93		1022	206			126		1095	74					1928	74
1286	75		2028	80			275		147	49					1109	229
2416	64		570	521			353		847	83					2815	63
1581	135		1225	127			111		667	61					1262	68
362	166		1339	110			300		473	88					1508	90
1088	140		1471				236		126	68					1266	95
1329	79		1686				408		1351	53					2518	136
1851	105		1858	94			70		1040	66					1103	76
1946	97		2954	330			206		1712	91					2026	204
1562	73		1567	140			237		308	48					789	87
2083	246		629	152			92		650	68					1525	59
1016			1168	380			90		550	61					1073	96
1365			1555	209			147		980	60					1105	53
1589	112		2141	158			275		499	77					1542	100
1160	148		2394	190			281		800	62					835	112
2194	77		2469	87			289		865						2110	70
368	108		1176	146			210		1756						1015	60
1620	78		1897	245			314		2569	65					1098	61
945	113		1010	252			63		1449	61					1457	164
1498	112		1527	185			133		698	85					1593	122
2332	89		1996	91			91		677	70					1510	67
1659	222		812	298			263		1950	50					1791	129
3924	124		1122	169			228		978	60					1911	78
2341	114		2104	201			295		1641	43					2670	90
2421	79		1009	195			135		1559	82					1396	97
3222	140		2314	288			366		1014	52					2229	73
3456	86		1759	244			267		624	67					1325	142
2256	144		1956	178			73		1420	52					1581	85
1282	190		2792	654					1089	65					2493	113
3791	151		1806	508					1448	66					1217	95
1468	170		2239	250					656	61					1130	82
2361	123		2085	459					2184	63					655	85
3235	131		915	347					1623	66					2518	76
945	75		1672	171					802	59					1531	83
1576	93		3466	104					812	44					1049	80
4106	115		1655	405					841	59					1851	75
3953	110		3161	620					911	71					1102	119
4502	121		2537	312					1060	89					1193	95
4133	112		918	440					674	79					1337	62
2272	117		1200	264					550	62					1073	103
4025	139		2140	455					1129	65					1399	107
2631	90		2110	84					630	88					1463	70
952	212		1607	84					509	61					1274	147
2205	124		3206	377					1266	57					1070	76
2479	104		1353	564					1642	75					1084	104
2482	98		1922	116					885	45					2274	104
3772	139		2517	194					919	66					989	76
3813	177		1578	203					731	80					971	52
3014	165		362	969					752	65					2138	73
1647	405		1829	832					583	99					1173	119
4071	123		1475	427					588	47					2051	79
3159	399		1558	242					314	73					3165	69
2776	237		1943	99					515	55					1550	63
1494	297		3266	180					627	57					2710	69
2638	267		1524	208					542	141					2150	49
3098	145		1181	159					763	49					2009	107
2010	351		2589	162					838	92					1973	225
2088	197		1551	198					552	52					537	345
3298	256		1649	182					430	56					805	68
4537	122		1803	92					572	55					1232	63
2084	327		2656	379					984	63					593	125
2302	122		1766	148					494	50					906	80
356	127		1621	188					759	65					876	142
1643	128		2823	87					641	78					2246	76
1919	112		1702	272					791	65					770	92
2983	115		1381	237					732	62					1093	89
1453	133		1813	102					270	57					1084	77
2357	98		1619	100					426	114					1614	160
3276	97		2649						296	61					1032	251
1557	310		1150						1131	67					1091	79
916	240		1431						386	80					1007	96
1198	118		1328							58					614	63
2791	352		2961							76					2099	72
2884	93		1874						645	74					1088	75
2568	107		1002						285	53					2938	100
4649	181		1484						744	86					1928	104
1460	126		1549						718	64					1632	105
1578	142		706						1013	71					2636	83
2618	200		2304						965	62					800	73
1316	167		1699						78	73					1708	80
1597	109		1615						504	47					1147	99
3218	77		1973						449	56					1035	71
1675	117		802						231	61					972	48
1691	238		2159						161	58					1885	115
3365	150		1944						65	53					2239	115
2490	122		2837						396	61					1000	63
1696	279		883						906	96					1642	72
1760	126		858						92	62					1138	93
1523	158		2355						224	90					1144	69
1390	235		1014						331	52					920	58
2921	220		1347						468	51					1260	76
3193	221		2379						611	50					1818	180
1088	110		1460						472	67					1074	70
3729	94		1531						957	60					1078	100
1266	154		1416						126	74					1237	67
3409	126		846						398	53					1305	166
495			2453						218	102					1196	73
1276			2940						464	60						65
1532	78		1464						651	54						83
2950	137		1446						1108	66					1186	46
1654	126		772						808	45					1335	67
2811	81		656						1812	74					536	128
2148	146		109						665	48					721	63
1087	118		974						444	66					597	56
469	122		912						694	64					1317	96
1973	101		2310						931	73					1061	57
1243	114		1128						488	171					433	188
1417	151		832						703	53					764	59
1596	89		3266						1226	77					1313	71
2883	170		3388						988	78					728	146
778	101		1081						571	119					1302	83
2406	497		1074						710	62					992	80
1554	300		2089						814	156					780
1303	88		1389						1610	47					1347
	375		973						578	59					850	83
	149		2108						833	56					1272	69
360	243		1266						484	90					922	78
692	349		1570						672	57					1073	69
1651	384		1702						768	65					560	137
766	100								645	61					501	77
449	154								1268	63					1592	83
446	85								753	44					696	90
264	158								873	66					843	95
837	105								880	46					2011	84
788	230								636	62					668	66
1488	168								481	85					692	107
1016	127								1024	63					892	57
1094	303								636	125					1119	104
1850	160								506	58					562	66
902	129								843	53					703	66
1123	151								477	54					878	75
651	108								676	53					596	60
1080	192								1011	87					868	107
978	102								521	42					1236	86
671	212								968	74					753	57
1236	186								777	111					1044	101
712	93								883	44					1037	66
865	227								540	75					483	98
904	199								1217	52					1013	73
698	121								1733	63					695	91
1041	133								598	68					472	60
629	382								801	65					834	129
925	219								526	43					474	179
922	192								485	82					436	100
929	85								390	39					664	121
117	425								728	80					444	83
971	96								1022						546	106
1294	95								932						541	89
983	103								397	115					1122	140
862	218								1202	41					1072	101
950	139								744	45					1440	100
1088	90								611	77					588	267
940	136								851	55					925	75
1004	236								657	63					259	97
1281	189								1206	54					2402	252
889	176								1055	67					2421	94
1409	98								1003	73					836	83
387	138								701	45					2878	66
983	82								1020	80					1068	59
634	97								845	146					2607	154
620	286								690	59					1422	100
1382	75								629	60					1527	99
1237	114								763	68					1333	91
1072	157								821	65					953	86
1261	87								842	213					689	56
1588	276								416	112					1103	93
659	322								576	139					858	76
941	356								105	72					560	69
464	204								972	59					2194	80
1094	103								947	96					3354	77
1356	126								563	104					1948	77
1014	263								613	76					1786	89
2546	132								1065	56					1025	69
1042	177								910	72					670	96
465	164								619	59					2131	67
1795	412								1040	87					546	110
859	74								859	84					984	95
1138	119								685	84					975	92
1258	82								1596	130					159	53
944	129								439	60					1223	190
1042	149								552	53					1171	103
1293	145								421	112					468	128
1395	192								782	48					567	130
599	303								586	55					958	75
814	110								453	53					1584	70
872	88								511	54					2009	69
1534	84								1738	69					486	74
962	309								1782	70					433	142
1482	128								559	76					696	115
1720	322								711	50					428	66
1312	57								553	61					916	77
907	90								547	67					596	73
1602	249								815	54					949	88
1910	82								1093	67					783	94
1159	136								1913	86					882	141
1114	166								489	57					1142	159
928	259								789	50					367	80
1380	95								353	159					726	84
1782	114								600	116					3065	82
1189	118								695	191					858	80
714	85								611	50					484	159
1251	218								615	60					1625	60
1763									385	91					1105	61
3659									983	81					2782	67
1454									579	154					1002	64
3003									459	47					1484	52
1729									514	68					1184	88
898									531	75					1670	82
1052									639	64					878	65
2591									404	86					477	117
1615										76					917	78
610										67					343
1402									90	67					378
1767									801	66					983
853									1883	50					497
1127									1694	42					932
783									911	91					1339
981									837	72					1536
1929									909	77					1130
1468									657	78					2361
1494									1629	58					1162
946									758	145					1665
1655									1023	118					1361
576									572	59					1063
1543									801	49					2569
2610									235	61					293
1270									975	285					858
1066									908	44					1249
1165									772	67					1459
									857	62					1541
									248	49					780
1060									208	87					444
1717									793	55					2657
241									815	55					1552
938									518	58					1289
476									1039						1001
175									1867
371									726
771									1164
950									782
240									532
474									1593
365									1184
384									388
116									253
874									965
604									1350
994									538
423									748
786									1105
242									874
1046									551
999									778
505									916
838									610
654									746
348									2114
852									595
747									1933
818									1462
1098									1266
930									1274
1091									1452
1192									735
631									1123
849									394
942									830
1236									758
675									538
1691									529
884									160
1204									1229
991									697
795									522
861									665
401									834
1562									571
1351									1055
894									842
778									625
1941									1654
1102									634
2224									1138
1255									574
1934									223
2068									499
1777									768
1333									818
1117									1030
1240									548
2645									696
1059									815
1763									495
1805									679
1514									722
552									630
1099									639
1353									1853
1522									764
1035									590
									1040
									365
									602
									840
									614
									1007
									581
									1303
									1330
									598
									653
									663
									626
									1696
									952
									2811
									519
									966
									742
									646
									594
									1428
									1039
									837
									1571
									1083
									916
									894
									989
									1192
									1712
									841
									1785
									2378
									728
									682
									1212
									1619
									1721
									619
									626
									667
									1254
									789
									941
									651
									617
									633
									739
									494
									1025
									686
									329
									546
									959
									466
									1396
									805
									774
									676
									1337
									463
									817
									619
									1752
									403
									929
									922
									431
									940
									1144
									515
									543
									575
									888
									1437
									938
									627
									848
									893
									1265
									838
									1044
									1985
									1003
									1121
									465
									1348
									557
									1350
									815
									1022
									666
									1348
									685
									701
									1499
									754
									1089
									2104
									855
									899
									754
									1647
									613
									665
									574
									1190
									1726
									717
									752
									726
									1524
									780
									1347
									870
									1180
									843
									1491
									715
									835
									874
									849
									893
									602
									1481
									721
									335
									1711
									756
									857
									1129
									1176
									821
									468
									2538
									1470
									520
									714
									528
									920
									666
									1333
									1037
									625
									708
									1025
									586
									961
									632
									661
									1535
									481
									955
									262
									481
									528
									329
									413
									377
									364
									313
									302
									652
									1104
									520
									603
									425
									559
									1090
									544
									915
									319
									439
									694
									467
									257
									616
									634
									422
									98
									358
									60
									800
									394
									53
									261
									407
									133
									61
									90
									382
									153
									351
									179
									297
									327
									252
									240
									396
									317
									305
									146
									389
									590
									647
									630
									880
									715
									314
									215
									765
									329
									370
									664
									507
									206
									434
									697
									442
									409
									743
									467
									285
									368
									428
									253
									496
									351
									464
									439
									442
									343
									700
									332
									265
									186
									160
									545
									344
									186
									304
									584
									681
									767
									1289
									894
									971
									734
									655
									747
									625
									733
									1346
									464
									627
									862
									934
									643
									837
									788
									739
									336
									499
									1062
									1481
									477
									385
									758
									458
									525
									509
									565
									588
									794
									268
									975
									275
									988
									317
									557
									820
									790
									801
									382
									1179
									622
									476
									539
									642
									632
									444
									572
									432
									227
									540
									668
									656
									1014
									656
									484
									671
									538
									566
									1489
									653
									540
									176
									1032
									648
									887
									83
									831
									1115
									902
									583
									537
									509
									738
									1326
									1650
									741
									1275
									80
									817
									694
									648
									798
									398
									776
									520
									772
									722
									693
									765
									733
									894
									492
									947
									825
									803
									1021
									901
									1300
									1010
									145
									606
									1118
									607
									664
									669
									756
									716
									1287
									1014
									803
									814
									581
									1574
									815
									538
									1969
									633
									1015
									645
									925
									804
									643
									916
									874
									929
									700
									902
									763
									759
									462
									199
									691
									665
									869
									116
									610
									167
									861
									619
									488
									736
									743
									707
									1776
									642
									1329
									719
									604
									482
									715
									795
									1117
									1148
									828
									534
									455
									635
									530
									1593
									971
									1183
									992
									963
									723
									795
									1142
									1239
									1462
									738
									746
									997
									655
									779
									1061
									374
									580
									482
									629
									559
									381
									415
									581
									433
									443
									353
									705
									575

## Sheet: Fig. 3D
Experiment 1												Experiment 2												Experiment 3												AVG
SM143_Ctrl_0h_pc	SM143_IAA_0h_pc		SM143_Ctrl_3h_pc	SM143_IAA_3h_pc		SM143_Ctrl_6h_pc	SM143_IAA_6h_pc		SM143_Ctrl_9h_pc	SM143_IAA_9h_pc		SM147a_Ctrl_0h_pc	SM147a_IAA_0h_pc		SM147a_Ctrl_3h_pc	SM147a_IAA_3h_pc		SM147a_Ctrl_6h_pc	SM147a_IAA_6h_pc		SM147a_Ctrl_9h_pc	SM147a_IAA_9h_pc		SM148_Ctrl_0h_pc	SM148_IAA_0h_pc		SM148_Ctrl_3h_pc	SM148_IAA_3h_pc		SM148_Ctrl_6h_pc	SM148_IAA_6h_pc		SM148_Ctrl_9h_pc	SM148_IAA_9h_pc		hr	Ctrl_143_147a_148_pc			IAA_143_147a_148_pc
	2509		9532	5476		2316	3396		6219	1215																										0	6783	4076	3798	6651	4847	2961
	25857		3422	6389		654	4028		2715	1212																										3	6237	3370	2732	5463	3260	2975
	6123		4604	4300		1495	1939		5315	2797		5210	3966		213	6390		2695	548		2498	1281		273	1975		4711	1522		5971	555		2046	1052		6	5747	2757	3036	2687	1191	1670
	2769		3720	4936		6921	1888		559	3293		2865	2827		2592	6442		3215	1015		1986	2433		6590	2337		10908	1161		5140	545		3795	1867		9	5866	3307	2195	1928	1949	1197
	3370		4417	6106		8020	2679		5546	2074		4799	8655		2074	1897		2159	1977		3925	2837		2058	1694		8621	2019		3998	1360		2163	4766
	3048		4263	3264		467	3286		7737	2650		597	5258		3970	1456		1381	4759		2366	381		3390	2762		5317	3786		2626	524		2720	1830
	6620		376	4818		5570	2991		2619	3155		5288	3007		2824	1331		2548	7881		3870	2697		1920	3873		3140	2111		4750	1265		1997	1752
	4177		2573	7379		12725	1426		3656	6109		3632	8875		1939	1470		734	7771		2780	1577		4379	3127		2772	2255		2732	715		1673	1732
	8486		3257	4550		1947	3492		15584	2241		3459	2381		1808	2059		2064	2519		2320	1740		2188	3188		6888	1603		3802	1339		3173	1386
	17573		3362	6453		8302	1542		4868	7149		5372	3241		2808	1082		2483	2797		7569	1189		5041	2443		3093	1666		3795	3005		3569	2723
	18839		3413	4467		2284	946		624	271		12360	1555		2193	1267		1464	1250		5388	1502		5163	1876		3784	1427		2300	1770		1936	2447
	12744		4311	539		17035	2135		11409	3356		3279	3635		1333	400		2605	1142		2936	1349		4689	5454		5878	2975		4030	1814		2138	1680
	5679		532	8819		21877	5756		10847	5638		10667	2992		412	806		2785	3801		3177	1698		2898	2413		5048	2626		5068	1258		1099	924
	6031		3733	1370		6071	3811		5131	5710		8416	4814		1055	2433		2333	1013		3421	2360		5224	3077		5123	3215		1014	1997		2225	2477
	11430		2709	7773		2251	3193		9059	2668		5832	7034		3865	1183		5569	10329		2865	3077		2400	3387		3499	4182		4122	1976		1583	2809
	31506		485	7047		16094	2940		2868	3675		3561	2766		3522	1360		4730	3784		2978	2380		2712	1927		5774	3761		3232	1398		2291	3295
	5478		4772	2039		16168	2667		4620	220		11594	7890		2870	1299		2785	6784		3942	6560		3319	3817		4245	2740		5846	814		2728	3587
	14306		2160	5766		790	2103		5696	762		2257	7035		4316	1334		1525	1389		3973	2526		2179	6611		7068	1923		3380	880		3509	1287
	8042		3466	6776		573	3953		381	4584		3718	4960		4568	10916		1271	7402		5660	1127		5358	1586		4844	8541		6617	680		1787	1603
	3363		4317	4268		6092	3865		6064	7799		4807	4103		6384	617		7842	3951		4102	6826		4872	2196		4361	1719		2457	813		1725	2007
	783		6621	1589		2214	5706		3570	3928		4090	7258		2409	9820		2615	4169		4413	2773		374	3049		3014	3312		2271	1916		1234	984
	17079		12419	7196		3242	1634		823	6494		6363	2284		3055	8374		258	3465		2274	4170		6235	4932		4545	6100		2711	2041		1802	1760
	11592		400	3201		3206	2573		298	4160		6500	808		8796	13175		2624	2728		5085	2757		6309	2704		2100	2727		765	1458		4341	2161
	8516		6314	4861		2761	2687		6955	2386		5058	4626		3342	16295		3750	3218		423	3872		3425	3868		2555	3314		1954	1590		3586	1022
	7200		679	9068		400	1455		6835	3332		6810	3866		3936	10838		2242	1922		2654	649		7048	2310		1758	3370		5993	1060		1179	1477
	10969		5127	2932		4337	234		3400	7565		6861	3519		4531	9072		1218	7333		2734	673		364	3403		4573	1719		5482	1388		1541	1848
	12016		3939	6025		2031	638		7271	5186		7985	4240		6069	19560		926	7003		2729	918		1947	2097		5235	2206		3583	1645		3369	1564
	2358		1623	594		337	2467		1568	2432		12750	4069		4035	12526		1333	2051		4774	3157		2059	4105		2690	3517		1907	849		2358	731
	9953		3452	2696		4274	2910		15065	3277		9264	2206		2477	6037		2122	2663		3716	1231		4223	4045		1741	2964		3640	2223		1805	1294
	2554		6823	7362		3725	628		3818	2851		5464	2644		9765	13033		3176	2843		3031	2557		5019	2307		4524	2178		2667	2180		1759	316
	9651		3812	3971		2161	3646		12504	4012		6312	3858		5946	6245		1965	3394		5205	4091		2375	1602		1875	4601		2283	1581		3165	1291
	11413		413	2160		1399	4985		5723	6165		5371	7140		1709	8706		3106	1956		7224	2215		2305	2768		2423	1858		1138	3523		2588	948
	10755		4661	805		4005	1390		7959	5496		5214	2871		5121	2890		351	3238		6381	2923		2540	5041		2647	9738		5444	3149		3676	6440
	9451		3718	5102		2562	326		8052	2168		11647	6359		3586	15200		2625	2479		3470	6271		2964	5506		2966	4713		7519	2134		2044	954
	5474		7609	517		5506	3936		6727	6371		7198	3286		3256	1363		5236	7530		4086	4358		1250	4102		4178	2755		1901	2223		979	753
	9133		6988	3456		587	755		7210	3078		6748	5824		3664	350		1446	1364		4037	7502		4498	2666		3419	1764		8379	1991		3146	936
	8408		7815	6722		2589	4207		9436	3129		6414	6360		5926	2967		3958	1469		342	4180		2880	1647		2158	2454		4822	3996		1987	519
	1417		4025	6444		2123	3362		7616	168		3073	8444		5761	4609		3951	1318		1887	5677		1629	2022		3373	2459		2021	4494		1857	2615
	9184		3834	7068		402	1450		10321	2830		6141	5102		4905	6976		4727	1273		422	4822		1787	2589		1771	2441		6508	1042		751	251
	5476		2838	7257		13240	1864		12895	3496		6549	4708		5351	12375		5337	1268		2409	4399		2632	3190		135	3945		3385	1720		1415	612
	7291		6985	4632		10879	2494		4956	3331		2877	3616		12022	7676		1730	1817		5724	2865		2473	5539		3650	5789		8866	2134		2110	632
	8433		4386	6967		1464	2283		2910	463		6838	2135		5541	2015		522	5413		2811	2146		3134	4136		1727	3085		1007	4649		2676	349
	17854		3322	7907		7709	2783		7816	1461		8392	3494		7433	4368		3922	4419		3349	3340		2560	3643		2790	7274		2323	3498		2225	2316
	2566		5578	4376		5341	2173		6261	981		6095	6185		8379	6945		3464	4863		2830	5188		1931	6320		5039	1601		6789	5224		2163	3044
	10355		3701	6546		6695	2941		5133	801		5536	3974		7287	4639		5191	6193		1355	3764		2284	2370		5491	2084		3286	2407		2173	255
	13108		8283	6897		205	4624		4492	2233		11337	3807		11983	12101		1573	940		6553	4976		4820	3858		3738	2139		3748	1220		1839	3868
	20298		4012	8714		5408	888		6933	1124		9312	5170		7477	534		3776	2049		2949	3605		1475	3433		5792	1789		2648	2732		2418	704
	7355		15092	8131		2556	3858		8622	3389		7439	8912		4579	8692		1382	1473		233	2254		2338	3299		2410	2989		4065	1997		5227	523
	7910		6434	2929		5296	228		5218	5970		9191	6179		8837	1966		5135	871		2894	1866		5999	3668		2028	1553		2582	2894		1553	3688
	10552		14863	3199		6552	2817		2700	1344		3639	12554		7148	4042		4214	1879		1323	2378		2785	3016		4645	4827		2368	2452		3892	843
	4313		7950	6479		674	603		4239	2565		12394	5710		4742	4326		6257	845		3353	5104		2752	3296		2101	3040		2752	1925		1786	4453
	3918		7743	4596		367	2446		4869	1428		11128	5688		3040	1555		3560			4280	194		2901	2421		5464	2811		3888	5488		4297	2093
	9449		554	7250		5090	2830		6225	2019		7562	4487		7125	4870		3164			3760	138		7185	9263			3107		4594	2118		4096	234
	4096		7482	5357		3822	1033		558	5022		15608	10601		14044	3936		6632			2136	1262		4221	2704			2885		3587	1739		1716	708
	6397		6374	2812		5783	4375		3203	1401		5685	6199		4993	10247		2302			3222	1117		4412	8569		1667	4633		5913	718		4560	295
	4878		18682	5574		9458	4723		9170	1724		7270	9327		6159	1703		4703	6925		2956	171		6104	4593		1692	1346		4225	1226		8925	3101
	8345		24365	2203		677	5235		15671	1045		5403	7901		2024	3414		2358	1443		2935	754		8362	8636		1612	2510		3495	4471		2762	2376
	15227		20047	1312		499	3853		376	627		4589	7321		1454	3914		3865	4682		3536	3161		2574	4089		2077	5031		2037	3212		2164	2947
	4811		16988	1350		289	11387		23325	3325		3207	5541		1651	1447		4083	4545		1500	408		3383	3629		1656	2068		3735	7866		1669	2807
	8436		9292	1710		4690	696		14025	2369		3999	4334			608		2473	3329		2108	240		5584	4815		2384	1629		4607	1092		1573	2049
	14338		7345	992		1942	4038		345	698		5419	5727			5311		5868	2931		6615	556		2338	5367		1127	6402		3134	1080		1363	949
	5781		21717	1230		4662	5833		14425	1250		4318	6211		7250	2476		5860	3713		4951	2488		4010	6502		1397	3924		8046	1496		4844	1039
	6733		8396	4271		6047	5038		6382	1390		4838	4590		4164	8639			4715		2291	670		5364	1901		2142	7028		11016	3044		3427	1002
	4168		7924	7605		4414	5278		9328	1533		4411	4385		5225	5114			5781		3124	169		2682	4300		1581	4153		10404	4929		1437	3146
	5227		4545	1236		497	546		5787	1985		3629	9987		5599	5516		2837	4265		8434	2381		3091	2177		1503	9071		4047	8958		1796	2146
	7116		1584	13306		5314	6607		10170	790		3628	6270		7980	3321		4270	1937		2104	1347		3661	3447		1005	3276		2047	2794		2267	1607
	17281		13029	1438		3232	13001		5388	692		3453	4816		11063	8443		2342	3161		2727	2255		305	3227		1357	4896		3210	6522		1861	828
	10001		10185	7748		4214	8065		10375	500		4628	4523		3947	4270		2000	1314		3673	166		3475	3856		992	8899		5748	4660		1689	1342
	14830		12047	4564		8005	2683		12734	598		2491	4471		4419	3747		1790	5010		3183	175		4187	2801		2064	7575		7825	4458		1940
	3610		1880	390		396	14278		10780	678		3216	8473		8531	3920		2197	5101		4260	404		2531	6535		1315	4153		3771	3403		5230
	7104		4904	8419		3016	1946		9831	954		5882	11989		7050	4012		2733	4195		5224	310		2690	1953		2862	4769		5338	2206		1670	427
	10092		3244	2146		5785	2711		9970	960		7182	4648		9217	2488		2151	4809		2402	320		1803	8154		2259	3082		6155	6452		992	745
	12977		1918	13507		3092	9382		12014	369		4648	10354		3125	2742		1027	2158		3059	434		4547	7974		1733	6753		3164	1730		1622	431
	10818		7975	4571		12552	681		484	949		3386	7777		4312	1355		2879	7242		1925	396		2721	3072		1629	2880		4647	2611		3523	185
	11124		7047	2638		6528	3514		7411	429		2675	5351		6590	1895		620	489		2463	420		2318	4201		1634	2537		6793	4951		1717	784
	9809		1952	2120		4232	5348		1927	505		2793	12384		7328	1837		1144	2303		3201	368		2753	3499		1623	2935		3873	1766		3673	343
	7602		7254	8113		5085	11001		513	1842		5237	7410		3511	2032		1068	1776		1399	196		3604	2623		1865	3368		7192	3603		3643	732
	4005		3738	10712		6844	5347		5042	3360		2895	4402		7099	2188		1031	2950		981			4398	2214		1882	3862		3958	4025		1943	409
	7003		17646	9265		5999	1436		1486	2895			10010		5814	2192		2104	3863		1931			2023	3909		5039	5451		3383	3351		3311	558
	9518		8757	8643		6038	6387		1865	2044			5037		16294	1921		5324	4789		3377	2101		2622	1681		2910	2214		1554	1619		1855	408
	929		2858	8468		516	5545		260	2864		4594	5364		5604	4021		1769	1946		1957	578		3862	1599		1915	2439		5836	5480		5106	105
	4326		4825	11270		13396	3520		5266	283		10747	3018		4295	6043		666	3248		3487	2307		2256	2463		3544	2686		5593	2084		4348	271
	14281		8649	6717		18792	6838		2886	1708		6915	9167		7902			1504	1865		4752	796		4876	2211		2760	2786		3362	3644		1959	261
	4091		4804	7301		11719	5749		2213	5666		11638	6086		8606			3350	3502		3309	2749		4225	4574		1888	6225		2988	2576		3075	142
	7035		2935	14084		13573	2130		3468	2065		11788	14503		2955	615		1382	1215		4001	7194		2982	3816		221	4623		9094	4334		3856	172
	4656		10519	7630		10207	3661		3196	464		12384	15280		8829	1241		2646	1014		2352	477		2110	2683		2075	1813		961	2012		2770	622
	12904		4354	12695		15398	2605		3759	2379		8410	19029		4306	5093		3734	1527		1123	1791		2683	2714		1577	4471		6909	2909		1127	595
	5180		10436	7945		13913	2756		2432	8427		4722	8047		4419	2041		2215	2800		5821	394		4266	2729		4035	3902		5051	1427		2219	189
	10331		3250	4434		5972	2767		2700	5034		1952	9627		12115	1433		3785	1656		2874	1973		4929	1389		1617	2572		3145	3093		3687	190
	9403		8199	8231		10076	2688		5535	2778		3869	27833		2753	1998		3391	2200		2716	3766		1787	1631		4103	1831		2816	2271		1621	485
	8884		3821	1636		18263	2349		6468	1977		3888	7091		6808	15563		1528	2256		2203	1091			7081		1928	2832		3877	1461		1032	631
	4545		7746	16806		12029	2945		273	5149		5768	23235		4248	1827		9366	2092		1604	2664			3769		5645	361		4602	1747		2029	260
	4559		2117	7553		11156	2885		1689	2074		3145	10223		6823	1679		6228	681		4276	2351		3291	2776		4790	4275		3167	1944		1444	298
	6008		7144	5203		5990	2344		6414	3470		4696	7187		2973	2065		3067	2327		2859	2718		6928	2329		1154	1957		3192	2794			196
	9717		1558	2520		14997	2782		3303	2685		3580	10243		5632	9634		3964	1054		2002	432		3636	2490		1837	2410		1661	2342			422
	9182		5390	8132		14852	4255		3632	3418		3216	13390		7660	10749		2635	1450		3190	4203		2724	3100		1624	1646		2846	3852		1684	310
	3513		11984	4114		10190	4461		3442	1014		5894	9171		4512	7139		8861	1710		4367	735		3616	2486		1158	3538		3691	3882		4031	252
	5591		8620	3177		7788	2094		3142	1111		4678	14596		5889	7785		3702	2275		3782	3249		3988	3042		668	2365		3127	1394		1551	692
	4511		2884	3442		22533	3936		260	1289		2051	8771		3522	9854		4221	1733		2049	597		2859	1098		1858	1412		4984	992		5475	225
	5781		4709	5150		12503	8305		7207	7425		3829	10403		3743	6741		3035	327		4024	2071		5234	1712		2161	2459		2354	4510		2138	208
	4345		4435	4191		22417	4290		398	2363		3218	6863		8603	5393		2670	2056		3967	786		6820	2751		2662	1664		5966	2104		7817	468
	4126		1938	2993		9231	388		3656	2935		2263	3182		9678	2123		3845	2000		2862	1865		6701	1862		4147	3284		6179	2119		2455	439
	4944		3295	3098		19969	5301		2917	2202		5451	5359		2867	1339		1137	1993		2252	683		6779	3725		2588			4354	877		582	121
	7500		2708	3214		7400	4718		8547	5019		2386	7605		2964	2569		6847	2297		2815	4241		2979	977		2365			2016	1618		1039	163
	2021		1479	2816		8130	3225		2297	4951		3339	8389		6315	1521		2243	1472		2408	726		7757	4008		2861	4645		2063	1878		3057	1520
	3586		3517	7470		505	5550		2929	3298		3799	4529		4336	876		4928	1525		2681	2622		5265	1647		1913	5192			2159		616	351
	6972		2560	3403		6741	2388		4341	391		1790	5770		5211	1801		2873	576		2884	1166		4643	1494		2422	6497			2375		2732	277
	6983		2016	4325		9053	462		4492	287		4561	3716		4856	2450		3730	1374		2110	2329		6991	763		3049	4112		803	754		2843	497
	2586		11951	5777		7385	1769		12349	1092		5143	5142		3371	2041		6335	2993		3566	3599		3364	1896		4940	3945		2726	1155		1140	393
	3514		10111	4104		5187	1233		3743	756		5204	8705		3208	1682		3425	873		6381	3152		8398	1559		4466	6568		5028	1229		1017	526
	3516		3877	5514		14993	4566		8673	2467		4688	7992		2269	1244		2618	1740		4411	2151		3412	1240		3416	3544		3484	512		1222	251
	3551		7064	4767		21479	3354		452	1050		2654	3873		3017	1573		1926	2489		2059	2969		3286	2806		2840	1771		3153	551		3059	814
	3726		3239	2809		691	1466		2751	2634		4644	5536		3391	1488		2479	1657		1341	875		6586	1368		767	6523		4149	562		2159	1245
	3567		8360	3175		9810	303		15530	3028		2883	5797		2834	3005		4382	1946		3723	4959		2857	3318		3065	1914		2207	1170		2909	1531
	4022		9512	3505		6178	1212		7545	5905		6903	6025		4791	978		9336	2060		3010	1984		3361	896		3397	4455		4961	1236		1228	1504
	6294		6264	3924		7419	1687		5845	1936		14509	11518		2414	1333		2825	1006		5031	6511		5103	2258		390	4809		2005	915		1263	1536
	1778		542	5156		13165	1246		7760	1625		20365	6765		1898	1863		4650	1714		4995	3500		5349	782		2574	4373		2610	810		3481	2405
	5373		9536	7712		7629	2467		8504	2191		4948	5999		1227	4011		6393	2070		2876	2359		4057	1861		2382	3057		2789	1064		1503	1823
	12152		5965	2436		5383	2272		11574	247		6933	5059		927	2134		2921	1343		1867	962		2868	1904		2564	3860		1159	1284		5943	720
	972		623	6745		14335	4223		3790	1874		5682	7931		5227	826		5239	1094		3528	3354		2050	826		1852	5156		1954	499		431	2393
	4070		612	3759		6567	2428		2200	1539		5466	6052		3138	1484		2838	1913		1607	398		2223	1626		2453	8145		1710	536		4894	1522
	4179		9600	2093		12564	5636		8290	1069		5890	6904		3161	588		3468	3098		1440	953		8596	550		1938	6975		2508	750		2480	455
	5222		14456	2319		8856	2998		3222	3168		6780	4028		3070	1166		2747	1003		2460	2978		6132	3956		2695	3962		2334	1225		3914	1582
	5057		9459	1860		10930	3009		14136	1264		4824	4271		2297	771		4800	2163		340	2949		5318	2380		3696	9457		2890			1112	1115
	5456		9054	3247		12445	2805		12515	630		12699	2184		2621	3063		4561	1871		254	1586		5190			3663	3963		2547			4807	245
	3918		8873	3309		6719	1712		6032	3130		5731	4931		2955	2824		6189	878		1136	3841		3659			1517	4079		2784	3924		5722	366
	3251		11301	2783		10425	323		2734	912		6851	1789		1514	2057		4175	2860		2164	3180		3653	2697		4337	7969		3489	1674		3616	365
	8996		20384	6916		8189	3275		6045	1211		6494	5746		3996	4497		5515	3659		332	1839		6395	1847		2087	4556		6731	591		2088	171
	8270		10725	2689		6532	548		11363	1261		2402	6617		2123	2519		2546	2155		351	2095		3130	1901		939	2375		3521	3408		3372	341
	7107		1405	2295		8435	11840		6434	352		4532	8551		5299	1082		2598	2659		290	2596		2964	2135		1585	8631		575	1929		889	565
	16592		14660	3354		14205	1782		2578	1633		4764	2064		1783	523		6407	2731		1693	2374		1968	2250		1513	8964		2843	1939		1695	535
	1288		16095	3098		11099	8570		12827	645		4815	4816		2544	2232		6132	1993		1368	2113		4026	2110		1070	2030		460	3458		3945	407
	9383		7278	3332		15215	10621		476	513		3966	5126		2109	1313		2420	2393			6307		5529	2452		1385	3905		419	1313		3121	172
	5922		14444	3493		6369	7075		6425	1153		4106	4080		1804	1494		1419	3259			2972		6633	2293			2806		2548	4066		1807	777
	530		14699	498		7373	18737		4778	774		3979	2135		3087	1957		2033	1299		1103	5262		5705	2981			2403		3810	198		4720	192
	842		3651	7813		9093	4135		16281	1731		3029	4589		10208	2005		1032	1601		1542	3591		4510	6728		2225	2784		153	559		7405	517
	9112		20667	4293		6702	19060		11745	929		1672	2815		5803	1237		1245	1926		1484	3364		5369	2893		3145	3437		3854	3371		2445	269
	11133		9407	3172		11298	286		9064	377		3647	1688		4715	2445		1323	1447		1752	3130		4800	4591		1523	2218		458	1563		1844	203
	3337		3854	4966		9004	3133		11719	526		1491	345		4044	1711		1208	1383		1894	1497		3534	3151		6213	2864		2224	1580		2281	315
	9746		2847	825		7596	368		6133	1019		3308	3714		4041	1546		828	1476		160	4517		4004	4780		2925	1919		3912	4736		1826	396
	2903		8495	552		7845	8876		16777	351		2143	2600		5767	1567		1430	1660		974	2460		2601	5445		2664	3093		6371	4652		2276	288
	7702		10975	5463		4618	9303		5340	776		4013	854		3386	2120		1174	1586		92	1599		6226	2849		1858	2339		3517	947		2170	329
	7634		3712	5058		5917	16610		6046	571			2622		2946	2441		7820	2447		883	2675		3304	7860		2978	3195		2231	1991		3838	367
	829		2426	5564		11141	2904		8364	867			1626		1780	932		4844	791		184	4636		3709	2563		7593	7957		3088	1452		3273	253
	8649		7288	4719		9548	2733		6572	657		3235	1872		1661	1520		4139	1147		83	1867		2722	2618		7811	8800		2432	1258		2488	149
	6217		15404	7873		13012	8840		7003	734		3375	3474		759	2115		5132	351		1274	3435		2713	1722		8184	2482		2673	1890		2323	180
	461		9342	5969		5470	2550		10325	723		3256	3076		2367	2250		5144	1553		1361	4414		5955	1725		1662	2663		1912	714		1572	261
	4216		595	5463		10910	2099		15124	350		5046			5859	1794		7086	520		233	5429		3816	3107		2038	5641		2619	1978		2364	546
	4785		3677	570		5328	672		16350	959		7875			7470	1694		6480	1781		204	5746		3552	3656		7119	4269		2629	831		1056	204
	5299		11965	6617		10849	2509		12117	611		5567	6698		5188	2299		1756	1061		203	3287		2796	5999		5788	3139		3931	6234		2012	320
	8441		1432	5596		13552	2127		4285	476		2501	4521		4653	733		6704	952		198	1591		3224	2987		7073	2532		2816	2196		1852	696
	4439		14225	9231		7159	3481		7829	703		6445	4191		3586	1532		4842	941		195	2648		4256	6622		2940	4947		3048	955		2411
	5938		9655	5938		3838	1555		7389	571		3816	4017		3639	2052		1590	1380		328	1172		5755	2137		2897	2154		8393	2589		2321
	1135		3876	5809		4719	2483		6215	1868		4414	6750		1848	1603		7124	655		1168	720		4240	2139		8294	2941		476	2460		2527	1430
	4770		4928	14038		5645	410		12130	456		5446	5533			1274		1552	1787		1317	2530		3302	7135		11298	3407		456	1428		1262	573
	813		12682	8837		4469	4585		3595	605		3382	7092			828		4057			187	3894		3861	3691		2775	2718		2706	1069		2252	4640
	4492		1830	8936		361	1326		3793	583		2319	4378		2807	798		1298			138	498		2852	3526		5762	2156		2693	1035		922	3852
	5602		1594	5985		459	3709		2592	293		2458	6839		491	724		5661	3069		1209	4261		3944	5351		6149	3342		3686	4800		1838	3614
	2931		1709	5146		7704	4955		7977	697		3092	3175		3820	2284		6583	3631		1369	884		4583	5899		3809	7135		4481	5290		4571	3830
	10982		3028	10294		403	3103		8963	692		3183	4167		3132	2146		808	3129		135	591		2289	3684		4628	2080		4533	1630		2513	2681
	9839		3910	5077		3495	5011		1361	639		3002	4002		2876	1149		873	3309		957	2945		1783	5398		5210	9384		1247	1674		2740	2378
	650		3363	5903		2799	2647		4116	792		6685	5048		1352	4256		3547	3433		116	513		3065	3646		7386	2553		518	2142		2392	1690
	3338		4018	4557		2293	3574		2648	801		3534	4128		2352	3463		3566	4589		83	664		2951	2600		10653	2337		2711	2583		1332	3020
	3015		9420	2646		4035	1221		5619	559		4793	2721		2984	972		2008	588		1773	1668		3097	3120		5830	2565		681	772		2421	2194
	5855		6705	2706		5677	4429		4014	457		2732	4220		2484	5553		2818	582		152	1949		4765	4637		14875	5624		3758	2789		5549	1227
	6818		5168	7348		9047	9871		4284	523		6785	5674		1861	3704		2559	349		1700	1530		3678	3971		19672	2523		1582	2457		3506	1777
	1034		3277	9134		5551	4180		5038	8281		2722	709		4154	1529		1430	1011		64	2498		3751	6094		7695	2495		4227	1325		2039	3093
	2414		11458	18539		549	3550		389	4400		5544	3452		1819	1126		2761	2425		942	344		5774	2279		11575	2386		2794	1133		2133	4048
	8938		4592	7496		11457	5694		5531	5083		4177	5251		2911	6823		1824	1190		2106	511		1542	3610		8477	1653		1234	2033		1647	2190
	14532		4840	7996		6142	8453		6118	266		6724	4572		4086	6416		1913	703		69	317		4762	4586		14534	1972		2629	3490		2657	2041
	11200		3218	5525		3227	1854		6149	7319		3161	4083		6053	5795		520	921		252	728		2397	3791		8167	2634		972	1536		3107	1256
	9476		330	6025		4301	2003		2676	3569		4676	7317		1986	4834		1421	851		644	3466		2430	3759		24653	2949		3409	2284		3772	3803
	15728		5069	4252		2516	5158		2956	7482		3582	7889		2340	4674		1148	1256		170	999		2418	6145		6399	2172		2791	1518		2785	2196
	8136		6256	11723		4195	1858		6497	2484		3183	4128		3374	2656		3389	730		4185	2652		3545	4547		3936	2550		875	1912		747	1681
	1131		7428	2147		501	1527		7540	548		8370	6958		1821	1113		440	3072		76	3100		4056	3670		8328	3886		3604	5101		3404	1077
	7032		7478	5896		2848	1900		195	2770		5172	7588		3719	2565		728	687		83	1617		5214	4434		3039	2360		3449	883		1382	2184
	19620		2405	3915		4092	2104		5209	1768		3970	6018		2596			5168	3389		3405	347		2238	5158		7090	2530		1895	742		2404	875
	5944		5268	2836		2510	1812		11245	966		3922	8738		1589			4902	3358		129	516		773	3108		6586	2423		771	2742		883	1270
	9585		4421	2215		3457	306		4832	1248		3133	8148		1920	2325		1871	1915		2876	4724		2329	4505		5899	2575		2456	1778		3875	4660
	7841		5307	11991		3287	6056		10227	1646		5051	5918		2818	3578		393	2366		75	2797		2341	2581		6706	2006		889	2172		671	510
	10282		3261	6512		363	2427		2966	380		4235	2497		1238	5048		2648	398		6254	4059		5798	6387		6564	3423		3198	1331		2109	2256
	9002		6401	8617		307	2616		7798	967		4003	8509		1456	5876		2086	2268		80	1370		5866	4904		4339	2179		357	542		3578	995
	6843		2035	8551		466	371		211	1288		3394	4690		1488	4527		1766	2162		4963	1081		640	2711		3489	2219		1691	1063		2395	1900
	10880		9165	1039		678	2885		5126	1253		4734	7689		2780	5534		1073	2659		1488	1146		3485	3769		10048	1935		968	1814		2628	2081
	14534		6865	10477		1760	4876		228	2696		2816	9896		2164	2168		1544	2375		1729	1132		2859	4589		6841	1787		1940	977		2121	2610
	9280		4284	4180		5117	2835		5426	1578		2827	6788		1972	1619		1287	3688		4924	6051		1089	1716		6867	2218		3722	1491		1625	971
	11928		7323	6954		1130	1762		4781	2555		6833	3387		2233	4212		1040	3277		3790	2910		962	1394		5708	2031		957	2902		1689	2118
	10968		3095	5657		3705	2920		2431	5368		1548	6857		3125	2321		856	3297		3287	1626		5117	3317		3891	2954		3397	756		2845	1848
	1770		3869	4999		1909	2027		322	6325		3100	8886		1865	4865			1815		1994	869		7692	4801		3963	4936		2506	639		2246	1368
	11026		6315	5898		2912	4460		7607	1868		6837	4967		4728	2609			1261		2284	1047		2293	2837		5226	3651		2296	429		2620	786
	9305		4802	1908		6600	7417		9226	2626		3786	10504		4456	4056		1555	5809		4055	7557		2649	2348		2796	3690		2287	686		3251	1277
	16814		6419	5343		6133	2739		4516	1834		3531	5168		5258	3865		816	1225		7569	382		2865	3497		6369	2532		3265	468		5794	1719
	10663		4506	7126		2836	1500		3351	3829		5912	9369		1826	2538		3795	1284		2579	418		2717	3874		2808	2394		1434	1831		3333	2449
	9804		3880	1979		399	2652		7817	1506		5295	4268		1608	3380		3638	873		5337	1514		2110	4725		7002	5061		2644	1151		1423	2711
	10384		9435	2044		5747	3741		11432	2376		965	4846		1965	6341		4641	3648		1867	1198		4667	2940		10631	2474		2975	2025		1932	1177
	1168		8442	8292		4846	699		10232	2184		1331	6315		1431	4559		1972	1623		1642	459		2877	2991		12537	5608		925	1416		3884	1021
	6480		5173	4334		7852	6108		2381	1259		3172	6506		4022	3646		2215	1568		3609	347		3531	2424		5193	2835		713	2522		1210	3754
	4136		6822	4305		6077	6057		4776	2672		4511	6134		3028	4897		1322	1931		4309	472		7673	6291		11740	732		2309	1020		2192	1095
	2433		4694	4592		9342	3488		8013	1083		3756	5727		2354	4089		4760	3033		1260	820		3409	3466		11327	4613		1552	545		1604	1099
	9347		4164	10745		6123	3184		7252	5189		6311	7499		937	6069		3717	3936		2670	1424		3511	2998		8449	6033		875	2361		2243	712
	8047		6008	9968		3835	532		5216	7782		3594	5256		6751	2445		3771	3505		3725	2870		3423	4254		2171	4232		1437	2651		3752	1213
	2718		3499	4621		5542	2291		3517	1364		1017	6565		3680	3911		1053	1403		3077	4513		2895	7273		3557	5405		3217	580		3328	1351
	3641		4332	3449		345	5013		6514	2270		3996	6603		2211	7348		5022	1962		6471	2981		6266	7540		3608	4337		3899	1724		3468	1461
	3591		5946	1924		8756	1750		11636	1264		3682	6057		2701	3901		4887	1281		6403	3699		4945	8363		1266	5623		4622	2167		2999	1226
	5334		18165	2371		8229	1785		14770	1060		4250	5406		2229	3181		4003	4967		4640	1648		4146	2749		3250	3959		860	2796		3421	1412
	3191		16298	5435		11349	4178		4421	1895		5473	9472		2147	3352		1411	1743		3563	2841		1742	4760		2957	1781		565	1762		1619	606
	6112		14928	15485		9037	281		6622	1665		3248	6351		2079	3411		2791	2180		8709	2101		3255	5789		2727	3621		658	1988		1911	2500
	3931		8314	5717		8061	1699		4795	4412		5009	3339		2280	2358		2663	1394		2940	946		2142	1472		2897	4197		3700			3908	1803
	12156		7193	5984		12417	2517		3167	1345		7378	5602		1313	789		1759	3205		1652	1636		3558	1735		2210	1498		1176				644
	4333		13100	5774		5659	3124		6438	5464		4478	3652		3503	2930		2494	3026		1555	1457		4298	8672		2350			4100	832			1777
	12200		5858	8793		311	798		6291	2200		6241	8085		3305	3260		2084	6215		5416	1858		6096	4053		2201			4681	179		1304	573
	6180		10386	12045		168	3907		14193	948		7068	4611		2434	1105		5253	1005		5919	1177		8498	6995		3364	4430		2654	521		1429	197
	14989		14937	7347		4185	2376		7957	3424		7089	7049		1259	2153		3421	1393		3139	2286		5342	2142		2236	3834		936	676		1204	1513
	16249		8822	5345		9845	1657		2680	1740		7530	3464		1954	2777		1856	1255		2320	794		1584	2115		3306	4294		1627	179		1509	691
	10374		17711	3137		14704	2571		11816	836		1800	5710		2390	3064		1591	1366		4723	355		2772	5708		2371	5680		2932	243		1990	1157
	6129		7961	6301		6817	2770		9133	2973		4730	4170		2517	1918		3967	3905		4159	423		2001	1301		3946	3879		1697	842		2172	242
	6754		16268	4931		12034	248		13511	1783		11077	5582		5232	2142		862	3700		3245	254		4990	4707		1639	2797		1628	486		1515	749
	5227		4072	2712		4817	4768		2217	1708		3709	4906		6684	993		3468	1102		3743	533		3966	1665		3968	1439		2322	1398		1945	809
	3602		564	6903		11567	4066		2944	1006		2634	3967		3779	1400		4212	313		12162	353		1031	1644		2153	7120		4427	520		1414	1141
	5957		16642	2390		10435	2309		3800	644		5610	4187		3005	4193		984	295		4477	511		2834	1806		4366	4584		2867	1004		958	646
	5442		22032	2901		238	1779		16532	1194		2837	6096		3082	909		4194	2466		5373	352		3751	2487		8806	5270		3701	687		2225	1300
	679		14906	17828		6661	1022		6565	1024		11876	2664		3303	1274		2275	4109		6598	443		3792	1573		1768	4497		4609	351		4245	774
	6682		15372	2886		5319	1989		1529	607		5387	6654		6025	3451		3140	2232		3750	848		2917	2039		2655	4357		3551	627		620	2256
	10955		7913	9160		11486	1911		10024	4763		5807	2076		5268	1321		4207	2383		2201	362		5072	6777		4103	7301		1951	475		1516	1213
	5482		10810	7654		4212	1274		2912	464		1285	4028		4262	2076		2310	572		5510	644		2328	2177		2385	2504		1043	1201		3474	917
	18103		12006	1951		7097	2031		3546	1058		6607	5208		4377	3224		6908	638		2617	269		4211	1074		4020	5801		4227	1168		1872	409
	5981		12188	26979		5557	2166		7042	1477		5662	5939		3055	4564		2757	1974		2476	4261		3713	2783		4649	2728		3866	415		1239	1088
	4959		13131	11008		11586	3838		9337	2188		4017	2026		2241	2884		2424	403		3173			5592	2294		3723	4544		3027	751		2121	1595
	9251		672	3685		9040	2982		13205	1785		3962	3445		1223	1458		2674	3435		2726			5616	1605		4129	10322		3436	1245		2419	347
	2837		19421	7654		5452	846		9578	2570		4844	9364		4062	2533		2048	331		2858	783		6144	1797		5393	9024		1619	604		1106	349
	4665		7392	13106		8061	1528		1945	1715		2439	3282		7818	1378		3386	501		1570	1246		4884	4453		2554	4634		2338	1415		1245	786
	6281		8844	19528		8733	2060		2688	2766		1988	14445		638	1707		3414	548		1528	531		7063	1216		2146	7984		5431	1225		2074	616
	7119		6411	2180		2771	3336		5500	2743		6053	3856		2677			3587	2238		971	654		5916	5850		2519	3266		3397	412		1722	541
	8766		368	27386		4501	2492		6758	1362		1607	4338		6832			2209	765		1378	2679			1637		4513	5812		1358	669		1449	405
	9662		18863	14058		4199	497		9967	1571		2099	4544		7707	3702		3206	4221		1826	851			1992		3300	5413		2753	355		1872	260
	10994		863	3191		6730	2827		17411	164		1436	2232		2640	2534		1752	542		1022	2832		4387	2826		4346	4470		994	845		1744	1736
	23021		8648	3802		9756	3089		11022	1646		2987	12569		1570	9655		2710	1661		1165	1265		3113	2167		4677	4961		4087	405		2306	411
	6927		2581	8257		3124	1883		6409	1143		5999	5394		5233	2884		3189	804		561	4103		3029	2464		2614	2036		2769	1128		1685	283
	7524		9255	741		5204	3336		13566	934		4144	6093		3782	2940		2407	945			5548		5685	1411		4648	12459		2167	563		1791	580
	10451		3424	15688		5336	817		5786	1175		2046	6403		8304	6873		2260	516			7459		8655	3533		7570	5932		1772	575		3532	1620
	8518		9126	927		9971	1919		6550	322		2355	6441		4374	3622		2735	1207		2509	4156		3632	4363		9822	5941		1597	420		1185	1040
	11712		9091	6640		10468	2078		11435	2459		8966	3161		6829	3517		1548	3263		3147	1433		4572			10279	6270		2167	250		2620	804
	6457		6154	5122		9125	1657		4036	4383		2421	1976		3323	2391		1740	1519		3107	2542		6476			9167	1772		1520	433		1489	469
4249	7600		6556	2070		12750	1908		5666	1063		2015			3799	3301		1553	1945		3370	1171		4736	1962		7774	3162		4407	1170		2131	307
5463	6588		3660	5582		9502	1816		12238	2849		5117			3210	6390		3233	1330		2232	12940		9428	949		4522	2969		2382	1131		1206	1031
5012	5856		4391	6119		11915	2753		14340	1505		1053	5740		3163	2029		3328	1634		2550	6137		5726	804		3137	2828		2378	1724		1887	1345
6258	3151		20997	7173		4767	2539		3558	667		2201	4435		2780	7873		4435	2445		4050	909		3792	1170		1270	4237		6098	1978		1051	598
7650	11471		10594	1408		3561	1864		6643	860		756	3776		4320	2263		6532	762		6711	1652		4132	1141		2621	8087		4190	559		2405	761
10753	4571		15385	5268		450	1494		10705	226		2159	3228		2863	3398		1941	281		3101	1767		4226	1916		2171	3685		2149	746		1555	439
7382	12305		11588	8480		4294	2415		10816	3963		1572	5225		1650	8110		3696	1240		3361	2913		3164	497		2770	5355		2863	2866		1319	1003
6888	3300		5868	7326		5929	3396		18754	2969		2573	4942		2882	6390		5272	2589		4559	14130		7339	1168		5619	2808		1580	805		2242	792
7627	5013		25200	5513		4201	4028		7097	1844		7109	6633		3785	2814		3915	272		4915	10874		4343	2072		2297	4400		2517	419		1391	1800
8610	2087		8598	4692		5889	1939		15741	1743			6156		1217	5994		2091	497		3931	6441		2777	1227		4851	2341		3337	934		2615	1068
5687	3726		2959	7895		16261	1888		13565	4728			3951		734	2953		3549	1538		4883	909		5374	1497		3234	5095		3616	1622		1577	1375
8305	3075		12885	2711		4347	2679		15367	1013		989	3117			4591		3559	1695		5515	3546		6369	1204		2904	2264		4817	1090		1303	747
5145	2468		11748	4838		13510	3286		8743	3607		1738	5395			4092		2584	1057		10851	9763		730	1528		4267	6342		3345	2155		1674	1162
10239	3163		18484	7295		5109	2991		531	1742		901	2670		1691	7599		1778	741		4268	5391		5945	1965		1720	4351		5725	701		1230	2463
9636	3339		672	1196		5231	1426		13410	1223		2623	9541		1469	3715		1795	1532		1800	2574		5133	839		2445	6121		2571	1572		988	496
6135	2525		14036	3760		11975	3492		254	1597		775	11522		1921	5199		1144			1958	3530		500	1054		4653	6229		1864	1479		2894
4781	2789		6768	1863		5224	1542		21036	2019		1099	6475		4626	4371		2334			1198	1157		4757	1740		4784	4879		1339	1078		1857
5897	3433		18125	1759		4735	946		8632	5269		4323	8306		1202	2700		3386	3845		3588	1332		2735	1312		2554	7874		4314	543		1644	332
5480	2801		9451	7321		13362	2135		9027	13025		1179	6790		2414	5287		4108	5687		3126	1938		6634	1372		6048	2034		9165	366		938	715
16522	3826		21680	4244		7897	5756		7080	794		3722	6691		3585	8088		2460	4567		3103	6340		7637	2159		776	2970		5091	1410		1782	424
10452	4488		29115	8736		4548	3811		235	282		771	7039		696	1623		2405	3918		3579	4313		3345	1590		1788	3014		1936	1442		1126	746
9169	3480		14415	6627		3895	3193		12922	1567		2446	7381		1312	4057		1120	5437		2612	3522		2562	1037		7590	5697		1689	3693		1379	887
4743	4370		19547	5998		10267	2940		10335	1169		2891	7620		1687	3978		4211	2049		4998	2752		4881	3232		2680	4415		3427	1541		1104	1280
4473	6890		7005	5846		7100	2667		20757	5725		5244	9049		3788	5741		1218	9292		1997	1781		3148	1380		2229	4763		1265	1333		1315	1572
4960	3423		8326	7427		303	2103		982	10851		3270	4772		672	3223		1911	3526		3998	1302		3066	1353		5237	7143		991	1413		846	984
8099	14309		12178	11233		5969	3953		1435	5898		2830	10360		6780	5815		2639	2883		6136	1268		3526	3966		5849	2821		3860	2364		1093	1338
1492	3883		5925	4007		11965	3865		12355	10559		2780	1946		2321	8997		1063	4008		4020	1091		6273	4118		7080	2066		1714	1153		1209	1108
10731	14768		28762	4509		8960	5706		14517	5422		2256	7544		2289	4430		1838	4070		5735	1681		3763	1189		3541	2893		1534	887		1586	2695
4940	3515		5540	3713		390	1634		22551	949		1916	7344		2116	4045		2836	1912		5390	2515		7422	7054		3405	2394		1367	386		2197	1357
6764	18241		7214	4756		13834	2573		747	5031		1025	4174		1298	5819		2926	6519		5947	1332		4819	1207			2533		4187	338		1724	1215
6582	19988		3582	2683		3895	2687		11733	2027		3336	8019		6374	3561		2313	1660		7666	1590		6056	2330			2516		3301	831		1279	1055
5108	15086		4788	6872		4172	1455		18785	15340		3133	4692		1186	5827		1511	7076		2187	2615		4946	1449		1400	2618		1856	823		1503	117
4298	9643		7292	3496		8365	234		6624	4891		8240	5756		1444	4155		1980	5335		12623	1908		5497	1085		1709	2248		3603	1823		1155	2366
5494	1056		6217	13214		535	638		10784	3378		3261	3982		963	2360		1838	7715		3305	816		2856	1124		4047	2330		3804	1917		2707	2189
5702	2708		4112	1458		8835	2467		7754	5039		2550	3944		1084	4550		1023	8415		5622	962		10754	1882		2842	1164		2790	976		1880	1076
1880	19169		4538	2066		8951	2910		25387	4084		3749	3284		1050	1762		2759	2816		3888	737		4174	1147		2166	1872		3857	355		2010	2038
5712	6219		5251	12770		3675	628		175	2598		2909	8310		1166	5354		2075	5314		3462	1949		3210	3248		1841	1513		3696	739		2981	203
12283	3452		7831	9925		12116	3646		8750	4886		5812	12778		8083	4280		1967	5006		4406	1521		4315	1322		1504	921		3585	1060		1211	728
11247	4573		5128	4616		13154	4985		316	6898		1816	6308		1433	2961		2166	8311		5871	2613		7381	823		2518	764		3609	1980		2595	385
6124	3826		3721	11927		12472	1390		19306	590		8313	10743		3294	2060		2178	4825		2795	1697		1701	1661		1599	2709		2751	3627		1451	1795
12779	12700		3554	7802		5964	326		12547	7173		6365	9207		599	1551		3134	5724		7175	881		8700	1619		2089	1006		1089	1647		2615	1377
8204	6233		3399	1809		515	3936		577	3625		3694	7428		3708	2418		5112	3974		6447	827		4261	3268		1232	1143		4268	2368		2291	2890
15123	7587		5274	21228		674	755		213	898		4311	1671		4385	1643		2752	7638		8040	738		8955	2384		2538	1538		757	1033		1911	186
2186	10006		4340	12362		12426	4207		7116	581		6138	6403		3738	2646		6007	4401		7446	1758		4194	2217		4709	1736		1031	1829		2158	526
1275	15314		8901	5175		8305	3362		20395	4580		7175	7423		2179	2436		4427	6389		4656	781		12129	3409		3095	1241		2055	858		1237	235
11232	15183		2155	7572		388	1450		12718	2031		3927	2042		4078	1473		3086	9783		2187	1807		11459	1850		895	1217		4037	391		1164	323
3381	7538		4441	6349		8361	1864		10124	2661		3626	1708		9995	2928		1115	8686		1794	842		4820	1739		1725	1616		1309	2218			522
10362	10490		6977	6028		276	2494		754	2575		4248	4521		5177	2584		1156	1567		6599	1457		5844	5501		1646			5497	1109			319
5233	5586		6998	23263		6968	2283		464	573		4825	1727		3380	2756		1659	2171		3173	3596		7267	1671		380			5010	2298		3844	110
9623	4784		4111	6497		452	2783		337	2742		4165	1846		2509	2033		2032	2881		2348	513		10954	1274		2885	3158		1852	980		2326	298
6192	5988		3864	15433		656	2173		5027	2824		3687	4749		4382	1697		1877	1328		2395	1418		5439	1331		1448	2379		5098	1462		2150	179
20151	5843		8012	5722		4487	2941		1985	1340		6614	3720		8612	825		733	1003		4334	669		6344	1545		3265	3862			1780		3033	989
14504	16416		4169	3208		2234	4624		681	1939		7583	4694		993	5715		1583	2008		3744	1648		4556	2767		1000	3185			2932		2128	477
6244	9345		8006	2115		3051	888		4055	2382		4989	3950		3342	3903		1587	1072		3385	1105		3743	2073		1561	3607		1161	811		1120	227
10416	5260		3149	7267		3035	3858		9785	2143		6033	3512		2997	6595		958	2342		4569	594		3441	2541		1453	4204		959	1537		2165	80
15634	7412		6841	5217		7589	228		3241	1895		3273	2249		5069	6426		2257	5971		1817	3436		2817	1085		2121	4210		1200	1175		5720	589
12290	3994		3749	7521		5172	2817		8519	493		3485	4346		3323	1629		1926	3645		314	1083		3235	1080		1598	4900		1355	1335		6238	405
10305	4934		7053	3345		7476	603		3309	4546		7050	3963		3107	6650		3534	2429		2575	1083		6686	4435		2742	3321		1528	626		2673	259
10822	5677		3885	5447		3246	2446		8793	3849		7679	12180		3024	2259		1407	3284		2553	2071		6218	2761		1919	2809		1492	1687		2122	373
6535	10261		3547	4740		3164	2830		1459	1588		5533	6437		5656	5293		959	2838		3451	784		3084	3909		982	5631		1218	1207		6533	169
9461	7102		1719	5267		2374	1033		5960	339		5054	9340		2863	2977		2391	2894		6106			2138	1331		450	4666		1605	1185		5794	160
6516	8618		693	7902		3082			1298	1562		5822	5768		6531	2199		1817	3281		1805			8100	6556		1558	4527		1446	1147		2446	1262
10681	6583		3992	2917					6876	3700		8144	5476		2872			2214	1880		2707	1751		2433	4606		1658	4442		1125	1397		889	1033
11509	7977		5221	7424					3686	2564		9471	11382		4503			1207	1760		4412	2433		5853	3460		3064	5710		988	1480		3223	2196
17945	3975		7475	8097					8215	2134		7099	6677		6135	10046		1350	3970		2459	2621		6875	6783		2153	4879		1732	161		718	1254
3274	7983		3537	8404					10421	2787		5938	5579		4453	12244		1055	7780		2247	2087		6065	3741		1480	3611		1473	718		2784	806
4476	7632		1440	6734					3063	3426		4719	11621		4583	4793		2786	1099		8003	3942		8231	4592		1879	3427		921	796		738	1672
5570	11045		833	11464					3198	6296		3331	4743		6276	6985		389	5750		6496	1923		11340	5052		1227	3103		2352	893		2895	1451
8927	8809		4037	11935					10396	2679		9124	6621		10367	12897		1369	8677		4458	1554		5419	3805		907	4292		1464	1057		2725	1254
11068	4203		760	6622					689	3378		11953	3913		5738	4001		1261	2525		5468	2807		7706	1742		2997	4402		1077	593		1315	1886
7452	4597		1093	14008					7325	1764		3881	5328		6156	629		1667	5961		4324	3176		5357	792		1141	11795		1435	2160		561	1187
13805	18972		933	9860					9284	3580		7441	4222		3287	8420		831	6518		2464	1541		7436	8537		1915	4317		1389	2652		3374	2435
7666	4281		1056	6753					6041	9068		7552	2709		7356	7193		1576	4843		3333	1623		7857	3409		1786	3365		1659	856		2389	915
11110	1367		1770	12620					6832	2251		5541	4395		6432	9339		1617	1239		2336	2755		5558	6144		2522	3388		1265	1344		946	802
8154	5708		1469	9146					3185	6919		4685	2501		3956	16378			5653		2559	2118		1210	8249		1732	3940		1278	233		1149	622
12142	22256		2065	8564					4671	7770		9766	6580		5422	9279			7263		1796	1926		1770	2842		2934	4661		1095	1139		1142	3587
6124	14275		663	12902					2885	3670		5408	4368		4625	7735		2444	4967		6540	3325		6315	3314		2054	6455		1139	1066		2567	1744
3994	6258		7755	7474					7069	957		8302	4665		4306	5716		1594	4285		2911	4949		1616	5231		1533	4990		566	693		1062	350
9429	1896		3011	7559					5866	16468		7290	6362		4620	8879		1324	3356		2960	2046		3745	2403		3131	3587		879	958		1441	1929
5661	13315		4775	5836					4541	864		4765	5851		3806	12495		2432	864		1717	4062		3902	5841		1558	3079		848	547		1165	360
10416	7051		7826	3191					3173	5574		3259	7450		3714	11847		2105	3606		2818	1863		14110	3984		983	3000		485	351		2753	1214
3342	4783		20016	6392					2740	4467		3192	7543		2483	10386		2265	11109		2208	1560		3613	4508		2426	1458		639	681		501	815
5407	14594		1778	5296					2997	4337		3721	9300		4099	4458		3820	1875		1437	4456		2253	7867		3658	1443		601	1816		1622	767
10194	4374		1397	3834					2670	2261		5068	9374		6391	6559		942	1296		1283	2712		5213	2774		1496	2289		1251	285		1039	988
15388	3864		6897	4435					6474	3088			3938		4480	4018		1266	5866			2407		3172	2551		2156	1509		1500	486		2132	1306
15959	13460		10393	13405					5835	1006			2553		5454	8764		2928	9582			3042		1566	3560		1963	1837		2157	1279		1601	1608
10897	3354		12852	5781					3224	4787		3621	3650		6493	6049		3621	3783		7797	4705		2560	5258		1689	2440		1540	313		916	6523
2247	14552		19893	18763					4236	331		1408	11452		1816	8654		2690	5504		3973	1476		3084	4596		555	3629		1570	2496		3066	1143
1963	15783		26363	6371					3899	4789		2356	5850		2863	838		1144	3093		5772	2701		1638	2682		1065	1642		1860	569		1224
10879	8344		18619	3464					3979	4502		2455	5724		3003	5746		1415	1561		6185	3897		1335	2692		1892	4527		2216			108
9595	5964		19849	1800					5799	4910		3715	6783		1874	4569		1799	1850		4967	2322		2146	2554		2259	2646		4874			1949	701
4501	16982		22883	9206					3736	2764		3182	4689		4933			981	1293		3688	3735		3020	4475		2849	4867		1823	1110		2326	467
8586	12499		10586	3850					3442	9615		4832	2723		2362			3813	2037		2793	3281		1716	3126		1233	2034		4139	789		946	228
23632	14263		19825	5312					539	12135		2892	3578		3576	3945		3970	2238		9850	2539		2439	8451		2442	2346		3679	872		1365	196
12745	5820		9769	3017					4622	7449		6509			8014	2489		7520	1594		255	2988		2293	2350		2654	5073		4079	2000		2567	681
17233	8310		11353	7434					580	7407		6738			1442	3362		6064	1664		3594	2608		4041	3535		959	2174		4397	2218		897	461
7302	4654		6137	12463						3476		3559	5307		1331	2230		975	1513		8252	1855		3917	4161		2133	3689		2760	1795		1688	96
5763	7906		5312	3287						841		1762	1736		2146	3252		3447			3534	1528		593	8963		313	3585		5407	2729		1355	1148
8742	7513		9329	4902						2319		13002	5598		853	3615		1657			6187	1509		1701	5887		1802	2309		3745	1428		5131	2596
16788	12308		5496	1898						1890		4365	2635		2967	1269		4800	465		1949	3388		4089	3331		2169	2365		1807	2416		1520	645
19433	11101		3620	5400						1360		3742	10368		1028	2047		7675	742		4568	1954		2650	3420		2962	4753		2428	700		521	487
13501	6693		8091	6220						1500		7769	6729		3301	1281		3919	535		3867	2956		1283	3186		1441	1715		2783	1588		6045	803
11442	15146		17994	3005						2399		6218	7370			3208		4107	428		3683	2325		1132	6163		3324	1998		4638	2419		3506	1374
16768			8178	7924						572		5454	18385			2673		3419	588		7355	1117		1801	9470		3771	3857		4727	1634		5274	930
6809			8596	6672						2676		10110	3448		4652	3748		2792	493		4196	3452		2076	3493		1413	2590		3170	926		885	288
7314			20820	4338						2357		1797	12920		2591	5035		3107	466		4753	2154		2661	4395		1786	4411		4839	2269		6032	1163
6727			8724	7078						1376		1301	18403		2390	4366		5691	5113		3286	2629		2778	7221		2249	2689		4735	2472		5471	520
9128			15188	3101						2646		4120	4597		3448	736		3420	3137		4833	1972		3425	3667		1305	2870		1980	1596		3488	500
8510			16669	6212						1181		6736	5244		786	1378		4300	2243		1654	1761		7371	2947		1613	2650		3111	2679		893	392
7391			16053	5328						706		4431	12437		4565	3587		2407	818		4948	1418		1451	5834		2062	2769		1341	1836		2932	286
5125			2041	6694						3698		6002	4399		3341	3163		5080	2374		6097	1397		2098	5376		401	2270		2531	1532		2872
9598			12954	7335						1539		4263	5431		5475	10907		3609	436		9067	1589		2274	7344		1444	3894		4394	787		2817
13394			5603	6168						1219		3471	11160		2186	3403		4500	3349		8696	1667		2268	5533			1978		2892	2410		2564	315
9068			18921	2792						1396		5183	3492		2917	3225		2990	545		2644	1828		1003	4406			2045		3849	3881		7180	281
6839			19351	3375						1296		2392	9746		3368	6828		3534	281		4541	813		2512	13025		3236	3050		4130	977		2497	566
8917			12369	4825						2013		2464	5175		2792	9623		1833	691		8051	2500		4518	2783		3381	1752		2147	882		2770	359
6456			3289	3648						1825		3336	12819		2720	12632		2349	802		7735	2562		1528	3493		3847	2398		2287	938		4468	2300
8280			8265	2999						487		1266	4174		4898	7905		1411	1003		2101	2505		1643	4552		4392	1454		2414	1110		1775	1062
5977			8444	3447						2497		1258	6688		4792	2302		3134	5088		3995	1361		796	5376		2329	1654		1874	4228		7083	175
6765			334	3976						801		4130	3011		3345	1723		3631	6106		7058	4630		4181	6091		1413	5303		2023	1573		2244	317
6592			10987	2068						1904		2590	8545		3497	4155		1444	822		2616	1189		1967	7340		2815	4310		2359	1063		3534	807
2620			12948	2718						2657		544	2641		2718	11278		2474	1679		7649	2390		754	2865		2009	571		5048	2316		1894	1436
3169			4466	2634						1251		2319	6032		6649	8125		6003	3697		3868	1002		4263	5204		3662	1844		2591	1098		14788	238
5513			8431	2164						1952		1103	3906		3913	1933		4556	1114		4782	1829		3725	4008		2042	3896			2410		2078	254
9793			5484	8523						460		2788	8771		3355	5647		4786	5748		8892	2307		2784	3543		2988	1892			1719		1930	799
4964			6639	4677						2774		5896	11422		3866	2762		3101	2166		668	1252		1890	5784		3287	2420		4049	1753		2684	2011
4082			4379	1668						1707		1118	3845		2604	5334		2535	652		3671	8395		2262	4614		4289	4356		4757	2508		4501	4124
7780			2155	14162						491		2790	9988		4250	5447		5743	966		179	1565		4243	4936		1450	2853		778	1703		3351	611
8952			2769	9906						934		2094	4217		1675	2036		2062	5894		1145	907		3730	2387		3662	3848		8498	2786		1909	211
10182			2079	5702						1103		2124	5470		3838	702		1662	1306		7817	2972		1706	2919		2922	2972		4018	2552		3806	1038
16520			2000	18248						217		3199	5164		3372	2341		5060	4431		6842	4401		2276	8911		2593	3217		3074	710		1575	3058
5333			3472	11222						2762		905	5026		4843	3146		3109	987		3706	3686		1666	9639		3127	3221		5384	1741		6822	583
9622			2105	5624						1881		4516	8155		2544	2880		5685	3583		612	1510		871	11631		3208			3415	745		1910	1013
5476			3048	15281						2465		1455	7817		2229	2280		5401	4443		689	3390		3155	3731		5818			6549	560		3738	1874
7281			2671	8746						1758		4425	13780		7087	6161		1964	1483		5059	1846		1705	5433		5871	5791		2909	1310		3328	1193
10144			1744	17721						3016		4927	6146		2900	3640		4859	4618		1248	3038		1487	6599		3867	2800		2532	1777		1341	720
6296			10976	17571						3833		3949	5393		3768	5206		3060	648		10409	1854		1891	3292		5341	7345		4100	1027		2927	1378
7642			2335	10974						1835		4332	15539		2950	1143		1406	1307		8005	713		5220	4469		2401	2482		1951	1294		2911	1034
8285			1904	6730						1029		3088	7071		3657	3278		3819	1653		7370	1867		5501	4951		2455	4701		1773	1037		5957	471
6801			2045	27190						1578		769	6705		4233	2748		2375	1363		9878	789		2647	6563		3334	4397		5262	2467		3140	627
7672			10614	4555						192		4017	5955		3161	9592		986	4961		1185	3270		3556	5615		2747	4320		2764	653		1757	1097
6943			7306	7640						513		2932	3284		1727	5870		4806	1057		1190	3423		1269	7416		3100	6961		4651	829		7416	1389
3656			15488	5192						1395		3792	9330		5646	5806		3007	2073		565	2375		3869	8497		2771	5153		2647	769		2394	219
7273			7056	3837						1562		6005	7333		1829	5189		1593	880		1063	4296		1420	4695		4514	10113		4857	1252		2276	231
7924			10996	8317						2392		2207	5667		2546	4531		5082	1170		1395	4495		1666	5814		2817	3794		3761	796		726	370
9483			6863	22420						739		1948	8557		3878	2012		4139	940		1070	2337		3627	6406		1459	3456		7627	1249		2247	3115
6317			6658	7569						3413		7629	6248		2500	1423		2154	3717		6254	5534		4615	4578		4663	5422		4890	510		4875	3332
7048			7224	6301						439		6597	6601		3358	2514		2325	1206		4827	5160		3455			3698	5731		4194	1371		3414	335
8214			9066	6512						1496		10402	4124		5346	6254		3582	819		799	3445		1675			3474	5196		3925	1597		4262	491
13762			7183	4808						2186		3633	6182		6027	11279		4306	4076		2598	1370		5207	1801		1855	4604		4711	896		7224	1654
6303			5428	10126						5654		9301	4711		262	3923		1100	402		2223	455			1573		2317	6576		3045	1050		3114	461
8381			8092	6246						2925		2901	6907		3804	11192		6771	1282		623	3338			2426		1872	1536		2867	1301		7002	939
10652			9097	3968						5950		2013	8122		4888	1734		2030	843		677	968		3865	2203		2688	6353		4244	758		11746	1625
5671			4431	10230						998		4832	8271		2771	6829		9090	1469		504	2906		2556	2138		4497	3276		7332	1246		3536	1601
15165			3709	4467						2032		3784	4123		2853	2693		2109	1277		1252	1044		4072	1516		2825	3944		2864	821		6187	813
7133			9853	6060						3559		1892	11422		2805	3531		4500	550			2013		3002	2731		3422	6903		5090	1399		3303	690
6522			4188	3371						1287		2874	5277		1631	1576		3824	1170			394		4258	344		2137	3622		2734	601		5183	993
6335			7060	4418						3558		4280	10211		1377	2070		5488	1160		7151	2872		3379	1567		1339	9402		1490	1186		1388	487
7471			7164	2781						3957		3440	5563		4854	8868		6321	1174		6397	3339		2325	2699		1220	5260		572	303		5659	1499
6040			5345	8890						4268		6276	3491		7233	6603		5484	2258		3271	2376		3654	1781		2211	9527		6106	1252
2661			4504	3367						1011		4841	2480		2222	2419		11487	2326		5952	3428		3979	5052		1837	1668		2880	1044
7858			7233	10322						877		5520	1856		2595	6200		4272	2984		7632	3517		3378	2704		4543	5818		2219	751		1759	392
10379			7620	6376						1785		3133	1205		2727	4861		1678	742		3288	1590		2432	1856		4488	5346		4208	946		1107	2217
10771			6038	8992						3946		5220	3999		548	14307		6436	962		3350	1908		1020	3501		1829	3305		2643	759		1351	3873
10831			4782	4595						5123		3892	1880		3327	4922		9809	1396		3109			5234	2006		7304	1168		2582	820		2208	237
22874				3853						6809		3766	2204		7105	8070		1379	3275		5189			3968	2121		5678	4673		5395	914		1037	2368
13317				3140						3480		6419	4777		6085	2670		2861	4621		3301	1019		6788	3096		2189	8378		4566	1694		1239	1617
9476				14280						1711		5080	2150		1106	4575		2031	3170		4175	680		2468	4528		2696	9571		4151	1491		971	203
7738				4429						4522		6384	1918		2444	8583		4689	5757		5438	2631		9607	3177		2114	2393		804	1825		2610	2795
10083				3906						2639		4699	4376		7490	6228		5073	2579		4433	1729		3335	3166		5988	4525		2150	1142		718	3110
6274				5792						1928		2682	2976		1873	3401		1099	2392		3589	1415		1008	3431		2574	4897		3075	1709		1529	2997
5243				2960						3027			3280		10971	6151		3377	1093		6187	2634		1997	2492		1617	13282		5088	707		1465	1826
7001				4977						2006			4589		5766	10043		633	2171		4068	2081		4301	3534		4875	1790		2483	879		2072	2967
8784				3763						2804		4105	3468		3461	6699		5933	1289		5500	2403		3468	2122		2212	5304		2663	2498		2781	4203
9802												3805	3923		1273	6284		3214	1610		1472	1915		7553	4834		1610	9965		2185	1973		1329	1191
6861												3479	1673		4504	5585		2675	982		2860	2494		5637	1217		1693	649		2326	691		1786	4539
7788												6170	643		3972	2396		1872	775		3884	1702		4689	3312		5539	5115		7299	1185		2127	2827
2109												5120	2000		2879	4626		2346	1229		8795	4970		4722	1999		3358	4889		1878	586		1522	5936
1216												6408	3761		3090	6987		4198	1568		4177	3586		6444	2254		816	4404		1848	803		1078	3871
1361												1329	1731		2097	7225		1607	2034		5782	4485		5663	3181		2648	7227		3952	1237		2172	2402
1713												3833	5712		2322	4379		896	1337		3514	2402		3779	1239		2864	5223		1353	1811		1872	3821
1881												5709	834		3353	3179		4459	1654		7167	1942		7193	3900		2654	6422		3364	787		4267	2889
1920												3577	2960		1489	4385		3490	1115		1046	4291		6977	3704		3029	4233		2017	1977		2833	3473
2429												4147	2708		2235	1997		5119	1580		4459	3042		4139	2243		2970	3148		2022	1099		1902	1840
1878												3897	1637		3274	1379		3072	625		4094	1911		3808	1953		2401	9035		6330	759		1526	1078
632												2350	3524		3394	8124		1589	1359		4187	5351		4676	5314			4953		1639	849		1962	3901
1385												5551	822		1279	2876		4855	912		5596	5044		4047	3901			6415		2988	1265		1574	2289
1511												2609	1286		1330	2360		1564	750		3796	3204		5928	6441		2215	2720		4234	1070		2722	953
649												3348	3939		5584	3410		2578	1284		1544	4189		1491	4551		4653	4012		1522	3372		1726	1548
1597												3837	3197		4471	3657		4396	773		3386	2008		5250	4887		4613	1336		3837	2276		2514	952
329												3514	3907		3145	3000		7257	1142		7549	4692		2047	6835		2538	3732		3583	2515		3636	1597
1088												9015	2968		3347	2649		3144	718		3824	5927		7988	3759		2589	3472		2996	472		1709	834
1150												6826	2278		4847	1955		2020	767		2847	3742		10902	3793		4604	6120		4317	2142		4859	1042
654												2469	2026		6245	836		1510	743		5573	2716		1596	2721		5491	6452		1820	845		1616	2498
1327												2441	3561		2462	1487		3776	1093		1970	526		5512	6870		3129	3525		2025	1191		1444	2753
756												2142	1674		4309	2495		6277	545		5463	516		1184	2787		3612	1436		1806	748		2198	938
1948												7366	1872		3653	1905		1027			2842	1494		4925	2327		7745	1704		2646	2049		2006	777
2111												2716	2401		2112	2723		2354			5415	2328		6119	2413		2696	3858		2644	895		1583	3375
1322												3591	1016		6734	2041			1469		5222	536		5083	3740		2261	2209		1525	551		1769
7073												4459	2221		4909	2371			879		778	1264		7205	3465		4837	3053		938	965		1671
1393												3908	3553		1738	903		3455	1579		6398	3689		2496	4942		10796	1507		1344	3173		1935	1108
1922												5566	3985		5807	1315		3816	1726		1756	4689		4403	2302		3707	1538		1308	2172		1840	1646
5473												1191	1555		2149	3737		2311	1171		2477	2858		685	3114		1650	1058		1229	1028		1513	2956
1134												4920	1951		2738	2212		1977	1385		2935	5471		1564	1572		2245	1553		1244	1243		1968	1468
5268												4062	1274		5594	2189		1781	1616		5781	988		1979	4092		3926	2194		5347	1591		1377	1015
1934												2197	1273		1384	790		2671	3897		6885	2498		8405	1822		2398	3750		6651	1529		1977	1198
9206												388	1302		1522	2959		1534	1188		8254	5408		1506	2418		3762	1939		3177	1198		3295	2967
1221												3559	10938		3425	1245		1989	854		1467	1310		4436	3069		3601	3141		3136	1766		3795	2043
4838												3875	2864			1410		2233	3355		4846	3207		3584	1570		5369	3320		6923	685		2778	1598
1804												3894	9733			1964		2382	1620		1712	3336		3112	1840		3475	1832		9519	1177		2967	1440
1591												2264	12714		3863	1262		968	753		3999	5725		5551	6248		3421	3986		6646			2225	915
8058												4830	875		16780	1140		5560	1388		3864	3285		4215	3894		3341	2904		7635			1701	1000
3092												6238	661		4578	922		4187	2730		2481	3900		5342	1316		2154	1759		3458	2394		1941	1579
7220												3868	12048		15913	3575		1252	2168		5951	744		3518	3377		2244	2756		8793	2180		1687	1672
4257												5791	6293		18749	5125		2771	2436		6104	3778		5715	725		4319	2209		5639	2437		1681	1333
3783												2554	1683		10739	1638		3200	2516		5437	2482		6036	1835		2622	1789		3501	1357		1980	1522
5672												5317	3346		2677	3997		5642	1763		3154	1827		5382	2680		4149	1578		4794	2878		2118	1480
2355												5178	656		4758	5111		6463	3197		6149	2213		4859	1952		2745	3766		5654	1543		1683	2447
1651												3995	10338		5476	545		2409	4672		5787	5103		7655	1667		1471	3882		5371	2809		2850	839
7763												1936	555		10958	4123		4402	3319		4151	1850		2535	2594		4880	4308		3138	499		2574	1092
11423												3467	760		7190			1529	1057		5193	1689		6507	2574		4248	832		1009	2076		1122	629
4727												3561	4528		6722			5890	1749		4207	3981		4096	5185		1522	5193		8256	1345		3320	829
4271												2806	5722		4541	3380		4474	2455		5053	3121		10031	3551		1472	6188		3199	1312		1606	796
1525												3058	712		7050	8427		4623	2057		2421	1266		7429	1725		2136	3261		2608	2788		126	1119
5272												6262	9687		5569	4521		4239	1854		5158	4358		6428	1729		3945	3495		4317	1672		4108	1765
9301												3723	1042		2622	2114		5907	1711		4959	1357		3787	1229		1660	4126		2855	1331		1540	2633
10889												3911	3207		4197	3763		11304	1261		3999	4600		2100	1379		2724	1710		2913	1173		1823	1252
1732												2845	5472		5290	7164		5101	5252		4672	975		4384	1222		1710	4210		1904	1300		4063	2085
5851												6386	1330		3772	2922		4448	1911		5660	1842		3889	5048		5084	4311		2659	2032		1686	1266
4812												2437	6989		2965	2625		6719	3378		3916	3297		3072	3373		2940	6964		2265	1921		2148	1144
11901												3046	11594		3666	5882		3368	4227		3765	3193		3782	4378		9881	4482		3715	1427		2692	1129
12154												3568	6438		2440	4224		2036	3275		1403	598		3881	3053		2636	3048		1888	816		2613	1423
833												2348	765		3265	1639		6418	1672		3706	1640		3599	3366		3010	4073		5480	1161		2674	1066
890													1523		3063	2600		5166	2811		5681	1019		3458	1480		3517	1817		5138	1438		1690	1508
9728													4548		6876	2529		5576	1314		895	969		2546	3829		3604	2005		6482	1884		1374	2985
10580													11473		6982	2118		10454	3350		1101	4917		5864	2547		2047	3484		5683	1753		2982	2010
5956													4847		5090	3269		4518	2444		1036	1757		4751	2675		4028	3199			1779		5109	1988
6463													9360		7284	3124		3607	1779		3229	2479		3288	3772		2343	2755			2365		3735	1200
699													10352		8597	2565		8569	468		495			4552	3001		5188	847		3579	1273		1943	720
7314													717		7014	5504		7258	2294		3541			6074	4333		2366	1584		1920	1933		1971	1714
8723															3450	4107		943	2265		656	754		4306	4035		1786	3000		9642	2640		2423	1952
7276															3896	3167		3507	621		942	1160		5013	4611		1848	3971		10298	4159		4874	527
13518													3134		6681	7950		5922	2246		696	635		3003	1353		1082	1760		3220	753		2317	1456
773													1837		3710	4102		1393	2484		3439	336		1884	2834		5171	2011		4387	1848		2490	2386
13128													3030		5844	1649		3295	1776		385	696		4550	2091		2975	3994		4362	5904		2018	1752
16956													1187		4187	6490		2306	341		4832	1970		4382	3007		5263	1826		3330	2736		2732	1617
11174													1629		3286	2401		1630	654		751	333		2769	3583		3857	2444		7167	3092		1896	1714
1820													2562		8481	6279		5882	307		5794	1032		4593	3637		1796	4114		13074	3506		1402	783
3260													3060		5132	3533		4941	266		1402	3483		3829	3032		1464	1289		5545	3467		1342	1852
3605													3572		3926	3891		2375	703		591	2232		2258	1500		3083	3589		4528	2204		2226	764
9997													1584		5863	2365		2951	623		5021	3315		2779	4107		2289	2101		7160	3056		1840	1654
9495													2115		3619	4204		1609	910		7556	2731		4832	2170		9124	1434		2452	3602		1717	2494
18769													1650		4946	6077		3270	423		3438	1969		1929	1768		1153	2158		5019	5426		3526	3263
8096													3861		7101	3608		2557	399		5611	4655		8113	1976		3164	3969		5627	4553		1549	1162
10120													1701		5779	2526		3121	614		3249	596		3426	3345		748	3820		4443	900		1791	2010
17240													13488		7032	2625		7917	300		3849	2861		3425	2129		2029	3904		3183	1503		788	902
4889													8658		7914	2197		3703	2335		3864	1229		3701	2550		1173	1625		1796	2503		1680	1716
10641													3876		2518	3138		4502	2041			2884		5928	3734		1481			6880	1752		2558	1954
13229													2143		3857	4880		3574	1631			3521		3650	2647		1443			3160	3050		1549	2308
13783													8004		4853	2185		4027	1656		4154	2020		3810	1637		4360	1216		2738	2716		606	1529
8460													12230		3536	3614		6262	1130		4679	1160		1545	2851		2298	2596		2445	4240		688	1113
10855													4441		2358	8349		2784	1191		2602	2430		6076	1045		1348	1982		2244	5541		5779	944
5530													2456		3904	5921		7024	3620		2553	530		2789	3836		2387	2611		2231	2347		5712	1711
693													11487		335	2833		15401	1332		2943	2129		4269	2169		975	2384		5528			673	2661
841													13404			3511		1848	844		6668	3664		5326	2371		4156	1719		5257			3866	925
7751													5112			3926		2380	2425		2279	1313		3116	2885		739	2587		7547	1106		3144	765
14692													11006		3597	3131		1798			1655	2224		2913	3758		2446	1444		2256	1203		2495	693
4057													6227		3424	5592		2052			7709	1218		4034	2534		3014	1408		7147	1699		2674	2821
5072													8475		5147	4650		1144			4766	899		3333	3689		2580	2379		4523	1315		4632	2216
7120													6060		3629	3216		3637			7017	1979		4598	4748		4754	1229		2780	1560		3274	3448
14107													4137		3675	3406		5852			5146	1067		2057	4446		2517	1096		2408	2480		1881	2566
4553													3706		7062	3976		7627			4872	1011		3122	3181		3852	1224		2792	1939		4112	3406
5841													3620		5106	3639		2825			5658	991		3787	2242		4381	2276		2492	2682		2750	2505
7498													4178		8948	4441		6984			7661	5904		3249	2271		1216	2255		1488	1640		2596	4599
4866													5396		5935	2671		4248			10896	1483		2284	2474		2947	1848		2764	1887		2439	3226
3656													4514		9058	5205		4208			5975	2460		979	3987		4202	1661		4724	4508		3320	3758
5510													5291		8894	9325		1760			3684	576		1617	2918		2070	1349		6816	4382		2724	3932
5067													13027		8219	4439		9997			7594	881		6049	4944		2345	1914		3127	4628		2070	6454
4062													3496		7682	5073		3471			2533	507		2101	1615		2590	2326		10324	5135		1337	4028
6811													5207		13022	6231		7961			9359	1470		2832	1586		1597	1742		2758	6062		1240	2468
4185													4311		5815	3543		10023			7048	1245		2362	5223		2508	1003		4254	3304		2732	4075
3729													2990		2542	4711		3559			4432	2720		6913	2366		4370	1703		7083	4173		2342	3152
3510													8527		4087	1826		8329			7351	3156		6741	2504		2746	4362		2604	3462		3085	2445
3417													3443		2222	7273		3544			5783	864		3074	1847		1728	2124		2898	3427		3757	2168
2103													5446		3911	4096		7417			6614	857		4016	3004		3115	2437		6414	2176		5863	1995
7737													4308		2525	3291		6409			1085	1364		5971	1802		3169	1358		3778	3173		2203	1718
17143													7847		3407	3149		5989			5144	3285		3499	2562		2601	936		1147	2933		3412	4666
9174													6759		3220	2163		5170			2216	2349		5717	3966		3141	1586		4628	6115		7733	2720
12413													7160		3030	2831		3979			7431	764		7575	3352		2057	3888		3480	1336		1619	2974
7918													6748		3994	1743		7113			4744	2226		6502			1751	237		6779	5191		2984
22468													6505		2599	3497		3732			6732	1144		2807			3618	1896		2734	2604		2879
10814													3218		6446	2871		1868			2128	1939		5446	3021		1563	1268		3755	3262		2501	2148
10757													6376		2716	7168		726			3931	1637		2941	2486		2600	10132		1577	1660		6780	1065
25746													8236		3558	6411		613			5208	965		4242	2503		3705	943		3834	2865		3550	955
16101													7291		4055			630			1562	1632		4421	1749		4223	891		10995	1936		3984	2431
13720													8310		4740			526			4233	833		4763	2383		3086	12055		2741	1401		2029	1931
9352													4493		4614						753	1593		7281	2994		2159	2079		7256	1226		2385	2376
12193													3290		2788						10660	1475		3393	2927		1095	1485		3161	1815		3565	1463
27321													7369		3360			3046			3349	1455		1871	2856		2117	8336		6858	1542		1996	1360
8350													3306		5906			2170			1114	361		3211	4055		1431	719		1411	1975		4482	2012
9200													4842		1814			2191			2378	841		4488	3363		2881	1074		5354	2879		2411	2315
16693													6307		5082			7625			2626	632		4216	1635		3374	4316		3460	766		8343	3671
6178													6089		2064			3394			6696	1364		3587	1598		2737	7772		4096	2798		2162	4563
10056													4923		1684			3074			1777	1084		3003	2345		4459	11241		2414	2208		4038	3141
11888													14175		6496			2843			2658	548		8141	6029		2723	1110		2465	4779		6392	1506
8692													5072		3900			6578			2073	1424		2523	3375		1980	1011		9090	931		3156	3101
3293													12360		2987			1232			1648	992			4123		2899	851		3335	1522		1571	1755
3799													7053		1688			4087			3722	895			7013		3539	3681		3581	1020		5037	4974
2660													2833		3933			1439			1067	838		3962	5578		2388	4143		5550	3746		4805	2606
4644													3958		2989			4801			1923	2311		3303	642		1872	942		2292	2356		2902	2791
5033													1798		2186			2254			1724	5603		4170	3182		1122	1863		1737	588		2178	2627
6450													2284		2629			6012			1322	4008		4762	1615		3915	6269		1017	2774		3379	1238
4306													4586		3147			1903			1472	497		3590	2077		4599	6239		3266	1755		3041	3892
6037													3249		3317			4845			1551	1417		5712	1482		2347	3930		3825	1534		3497	1639
3640													2115		4587			2867			5493	1950		2463	2639		3172	6551		4054	2168		2857	1119
5161													11054		6188			2583			787	892		5035	4800		1369	2021		8408	2268		3563	1382
4588													2197		3219			1858			1908	699		1785	2221		1171	6714		2049	1997		2065	1249
4534													6074		1721			3205			3213	1972		3960	5869		1317	4163		1806	3135		3357	1357
15809													2916		1198			5258			5332	186		2220	3383		1547	2398		2251	3073		3144	1165
4677													4567		3891			2488			1721	779		4583	1871		2189	5643		2436	2120		5084	2552
9401													2590		4803			1478			1238	510		7215	3926		2165	3822		2840	6909		7025	1835
18434													4617		8540			2708			5271	558		4285	3983		1149	3847		3586	2805		2593	830
3267													3110		3160			1705			4180	3233		7781	7418		1558	6967		8168	2392		3016	2129
4099													4106		2947			1853			1058	703		9458	2751		1096	4122		4302	2714		1406	1777
5291													3952		4249			4848			3975	3571		3051	3780		1238	3534		2887	3633		1931	1199
3970													4274		3084			3268			2306	1641		3314	2733		2182	7545		4577	1865		5530	4326
3495													2744		3255			3223			2005	636		5884	2841		1143	5410		4711	2962		5314	1169
7034													2877		1568			4347			3156	1629		4615	2462			2342		3573	2023		2784	1213
5789													3281		1323			2050			5255	564		2962	2669			1985		2104	2129		4530	2895
932													1324		1644			5311			3732	2197		3469	2142			1612		2548	2608		2541	1348
5381													3664		1344			2066			1850	596		2922	3035			2117		1518	4742		5303	1547
8463													1716		1553			2092			4548	5663		6845	4971			2585		4374	5253		5635	1808
5376													2753		1175			1781			3558	578		4757	2476			2955		2652	1967		3156	1705
6085													3318		1274			4294			4574	2517		6306	1325			2123		2561	872		2224	1220
7285													3369		1388			418			8202	4387		8856	2827			2703		6353	2009		3022	1767
1001													1252		1272			2829			3343	2085		4922	2413			2047		2407	1809		1760	1722
1547													2821		1360			1100			2285	1805		5607	2082			1766		3495	1308		1906	1254
921													3662		1282			894			3628	772		5283	2062			1983		6516	973		2043	7018
1891													3021		1463			2601			5031	2101		4862	3388			1559		3431	971		3436	3878
787													2476		2999			2877			2887	4180		10079	1761			2854		2361	2144		2523	3698
1287													1453		728			6167			4862	3038		3802	4061			2207		3621	2689		4418	506
1198													1498		4918			5302			4451	7943		3131	2603			2641		6611	4939		2212	3409
													1396		1941			1020			4500	1827		3802	2563					2807	1143		3846	689
															646			1406			3250	5902		4832	3291					3988	1358		4139	3082
															1194			1193			4250	3243		4755	3311			2161		2246	1831		2149	5126
															1042			1558			10536	5388		3494	4163			2877		2746	1598			1459
															1375			5024			5947	5384		2104	1607			1679		1985				967
															1064			3986			4767	482		3606	3407			1711		6380				2169
															1182			1342			3661	1460		7009	2083			1608		607	2639			479
															1085			4593			2234	892		3657	4303			2876		1697	4625			1885
															1305			1881			6103	1743		4305	2418			2408		6929	2467			591
															1741			4722			4448	2268		2812	3572			1163		3918	2534			2776
															1477			3926			2864	2433		3440	2757			1720		2703	3578			2167
															1182			1370			3329	851		4440	5002			2835		2931	2498			4080
															834			3990			6710	1573		3700	7098			1723		8531	3158			978
															1989			1318			5819	1080		3042	8664			2623		2054	2866			806
															1760			2172			4312	723		3087	2631			3619		3712	6236			2201
															1119			4887			5600	972		2865	3200			1525		3293	6631			1219
															2252			310			3942	2331		6450	5438			1869		4802	3769			1531
															2661			1408			6973	2717		2472	2410			2608		2597	1057			4658
															1750			1048			3960	4628		2707	3470			1834		2899	3247			1128
															1653			6956				1144		1755	8204			2537		4289	522			1497
															1239			4230				2644		2121	2862			1266		6668	1862			1120
																		1278				1414		1856	6431			1884		6551	1743			313
																		3902				1444		1781	6638			366		5237	1114			1020
																		1009				1005		3839	1757			1700		6844	1396			1480
																		1751				1708		1554	8049			1546		3982	1227			4325
																		3513				858		2865	4886			1837		7431	909			1421
																		4777				5871		2784	7556			2305		12582	3692			1400
																		1192				5669		3615	3783			1385		6229	6298			2742
																		530				680		1983	7428			2784		2872	1434			899
																		1382				800		2277	2908			3065		5425	1176			1966
																		1524				3572		5055	2696			4399		2513	2497			1049
																		1173				4524		3239	1826			2360		2427	2218			612
																		6191				3464		4046	4435			3517		6112	1225			239
																		1733				4062		3595	2849			2559		2324	2377			1079
																		3188				504		5524	1607			5771		4095	1069			429
																		4990				1818		1852	2791			2815		3752	1462			887
																		1795				2938		9166	1774			4236		5032	1982			884
																		8839				2621		2232	1644			1875			975			633
																		7089				4758		1833	4299			4417			1819			1097
																		4617				2755		2281	3640			1891			1906			507
																		3175				1649		5998	8659			1976			2337			913
																		4440				2420		2578	5880			6879			2528			1164
																		1236				1028		10384	3157			1615			2892			966
																		2032						8978	3540			3113			893			1051
																		2916						1859	6982			2222			2078			1274
																		1056				1381		4128	4533			6070			944			617
																		1388				3524		2386	3088			2735			1563			850
																		2465				507		4472	3271			1914			2927			833
																		1832				3268		1796	6165			9456			1190			1088
																		1529				447		3094	1950			3434			2101			997
																		2883				2539		5994	4685			2445			1899			601
																		1454				3405		5376	4205			2781			2104			495
																		3658				2403		3492	1402			6242			676			716
																		969				277		3207	4941			4490			1033			631
																		1186				3644		2795	1639			2593			1915			400
																		2377				2890		2508	2422			7496			3173
																		5521				6117		5529	2961			5865			4231
																		8674				285		4543	1485			2092			945			427
																		2535				305		2488	1660			2791			3429			2570
																		1922				284		3238	4365			3173			2158			1596
																		3259				3133		7498	454			2906			2056			3024
																		2284				4799		3990	4337			2466			3854			1565
																		3050				3937		3683	2469			1942			1733			346
																		2229				2453		4570	4685			2515			4672			1165
																		3285				2193		5081	1410			1311			2501			2376
																		1004				3774		2694	1808			2969			3047			983
																		1644				2855		2336	374			8312			3754			1462
																		2885				4919		4451	4351			5581			2976			1305
																		1549				926		6089	1071			2213			3859			1235
																		2979				1099		2891	2353			1244			3465			1309
																		3734				2087		2651	4175			3947			2826			3772
																		2450				2081		2679	1421			2118			2803			494
																		1864				5648		5494	6160			1989			7396			348
																		1913				507		3793	2663			4312			2603			240
																		2873				1086		3911	2827			1149			3503			463
																		1997				1014		4099	2258			3852			2174			176
																		1858				1308		2421	1909			4792			2418			2566
																		2696				1337			3801			4512			1961			3690
																		6171				766			1964			2156			3705			2903
																		3284				2681		4503	693			2994			1884			4134
																		2410				745		4144	2547			3284			3938			6395
																		1595				2257		11004	3328			2267			3340			3632
																		6524				1380		4000	1812			2780			3541			2997
																		4403				1454		4257	2332			3832			2501			3208
																		6118				5121		4077	3162			2594			1670			617
																		3064				2507		4281	1323			3267			3007			2460
																		2219				1483		2528	1735			1844						2306
																		2159				735		4003	2109			1162						3058
																		2164				2491		3880	2028			1343						1802
																		2372				1028		9646	2687			5271						1185
																		4792				3136		3100	3859			6278						1994
																		2563				1594		3106	701			3102						4359
																		4041				6366		2956	2006			3518						1567
																		3183				3825		5575	2989			4066						1545
																		2018				5107		4669	5098			3050						1813
																		3398				2290		7392	2979			3558						1888
																		1926				2925		2937										658
																		3049				1194		3513										1990
																		2521				2297		3245										2241
																		2692				1733		436										5472
																						3523		8464										2014
																						2164		3266										5647
																						2200		4345										2759
																						1839		7104										2355
																						2656		5706										3816
																						1584		3157										2368
																						2816		3788										3129
																						955		2070										1888
																						1234		3828										401
																						711		3728										306
																						2420		6305										1003
																						3113		5196										277
																						2564		3628
																						4188		3324
																						1474		3688										482
																						2867		2919										1021
																						4199		7805										851
																						2200		4133										609
																						1974		2614										739
																						2124		4524										583
																						1799		4282										1946
																						4228		5433										514
																						2433		4314										758
																						1873		4805										1223
																						1775		5753										1213
																						2088		6234										372
																						1753		5971										275
																						2020		4659										614
																						4835		5818										284
																						2318		7409
																						2847		4204
																						1231		11163										3063
																						1617		10979										2247
																						2642		9607										3485
																						4551		6664										2226
																						2172		6787										4267
																						2773		4194										2363
																						4205		5087										3848
																						3899		7114										2024
																						852		5015										7064
																						2461		7404										2178
																						3296		6038										1280
																						1730		4072										1972
																						1856		5239										1452
																						1696		10452										2671
																						2529		7856										472
																						1345		5272										934
																						1308		7977										1165
																						2165		2722										919
																						803		9367										692
																						1072		6878										1031
																						1950		7222										612
																						1144		3831										1464
																						1123		4363										843
																						630		2913										577
																						3477		7185										691
																						823		2011										803
																						488		2567										771
																						1266		6518										529
																						1298		3689										586
																						884		9763										862
																						1073		2886										1015
																						526		6411										702
																						610		4030										833
																						2718		9446										457
																						1823		3785										898
																						720		2979										309
																						1337		3720										719
																						1533		4636										375
																						635		2861										1347
																						942		7705										2898
																						2295		4948										830
																						1097		3564										661
																						2588		4926										5434
																						835		2389										1532
																						1266		4327										2219
																						3475		3317										431
																						2461		2471										4193
																								5079										701
																								4933										529
																								3044										4949
																																		312
																																		1429
																																		3498
																																		937
																																		2246
																																		982
																																		1539
																																		1063
																																		1801
																																		2095
																																		660
																																		863
																																		807
																																		713
																																		1014
																																		1180
																																		331
																																		1445
																																		2842
																																		1195
																																		504
																																		3157
																																		2247
																																		1201
																																		1109
																																		3091
																																		857
																																		2593
																																		2201
																																		2505
																																		4796
																																		2188
																																		3229
																																		2899
																																		1035
																																		1629
																																		5623
																																		2016
																																		1932
																																		3824
																																		4671
																																		4548
																																		1822
																																		2768
																																		3196
																																		1310
																																		485
																																		1255
																																		796
																																		828
																																		852
																																		706

## Sheet: Fig. 3F
Experiment 1			Experiment 2			Experiment 3			AVG normalized to Ctrl
SM197_Ctrl_S_pc	SM197_IAA_S_pc		SM198_Ctrl_S_pc	SM198_IAA_S_pc		SM200_Ctrl_S_pc	SM200_IAA_S_pc		SM197_198_200_Ctrl_S_pc_mean_norm	SM197_198_200_IAA_S_pc_mean_norm
									1	0.57
									1	0.6
147	586		1373	1000		3995	1202		1	0.58
421	1022		1851	2670		3153	2225
294	1537		2739	2146		6696	4487
530	1702		2479	1886		4989	2082
339	1513		1302	1084		3002	4953
171	716		1533	2622		9996	3716
731	821		427	1220		9751	3606
1634	2831		2066	1519		3972	2417
689	1964		127	3078		2138	5464
1348	2766		1319	2071		2876	4067
423	881		3072	1705		2571	5870
378	755		206	1468		1977	1864
552	559		2668	2236		1364	1908
286	1286		159	1905		8878	1930
648	791		1324	1030		8674	1570
327	683		286	1570		6272	1895
1543	1325		227	2115		7682	1194
1216	3025		210	1681		3875	1473
355	588		299	1233		3533	3088
272	2188		335	957		2747	759
1045	1085		178	3963		5367	4188
1204	5788		2298	2203		6175	5188
356	1496		1679	3255		7544	1952
356	450		520	1749		1568	1161
470	3701		1101	2801		7292	5067
808	387		230	3103		2909	3820
383	3282		177	1626		8562	1194
423	3238		116	1304		5462	1049
876	682		125	3517		3357	4409
1124	1809		4009	1158		3288	2646
604	3630		1382	867		3311	2102
524	480		1500	1709		4379	2941
584	807		815	1103		6364	1898
715	4611		1651	1012		5115	4955
271	313		816	478		3115	252
530	1063		1678	580		3846	2994
1822	5163		2116	1369		13247	1418
503	1777		1847	613		3766	1374
909	1993		1458	2057		10718	2882
503	1011		1205	1194		10899	4365
225	1484		1158	791		8670	3655
490	3490		2454	1537		6180	7148
403	1422		1423	723		4711	4078
592	3800		2328	529		5325	935
1377	676		679	447		6976	1176
826	2266		1511	1035		8087	508
1145	2712		563	2066		5892	1469
410	2762		1490	865		4537	904
611	3267		716	554		10234	8095
533	5712		1686	2276		2555	3130
1601	3913		1700	3992		7948	2628
538	2203		1151	970		7451	4424
1871	2988		442	1993		4031	5114
555	1644		3363	1356		5881	1235
345	4776		714	1587		7320	838
853	5100		1165	1379		7442	1503
388	3677		501	1722		8647	729
1732	10100		1646	2700		5175	3859
490	3294		558	1001		15159	1403
884	3080		763	1532		3177	7917
448	6731		830	1736		6381	3135
1445	1467		927	2825		4717	4011
918	3887		973	1757		4912	2365
510	4277		1359	2692		8203	1363
711	895		2109	1271		4660	6838
2413	1685		7175	1074		6761	7127
696	1406		2959	1540		12004	1665
739	1108		1440	1660		2266	911
1386	4007		4111	1110		6147	879
417	1740		3958	954		7645	2918
345	2517		2374	623		258	5675
304	722		3476	672		3623	3983
173	4466		2059	958		5274	1441
1133	1498		4012	495		7507	1158
398	1402		2551	980		3382	2027
329	602		1940	1113		4962	1274
660	3116		2550	921		2897	1695
894	2232		1115	2052		5483	9381
727	1868		950	3200		7894	947
1179	1461		2631	532		6076	1119
1986	2025		2185	990		6241	3193
415	780		2536	1024		3502	4929
2565	712		2782	1096		5681	4502
1146	847		2393	732		6797	7972
539	1667		2755	1396		2562	1022
2322	1747		4456	4412		4586	3988
1149	1303		2493	636		2819	4522
1270	1884		1590	458		6556	13426
850	2536		4247	1543		3129	7932
1438			667	1781		1583	13969
1972			1788	1772		2722	1859
1564	575		2342	457		5300	5202
3001	1373		5211	454		3611	5140
1357	994		1415	592		1843	837
3005	695		7360	880		2641	3634
2069	2259		1643			2982	1764
1691	1264		1361			2024	19290
2241	2897		886	674		4115	8050
706	3212		4311	707		2908	3471
2060	3111		981	1648		3396	6036
2774	2453		902	587		8901	10166
669	3363		1767	3092		9215	14730
3441	3655		1830	1893		4603	3545
251	1971		880	779		3248	18032
1078	5838		915	1397		9714	1377
668	1881		1876	1165		6633	4899
2103	2179		1556	1614		4921	4718
641	873		5124	3408		4933	11796
840	1762		3970	590		10606	4838
1545	1423		1373	1627		4259	14643
1047	1012		4291	927		6820	446
946	1777		3949	993		6131	1822
1778	1264		1506	2799		4962	9603
1714	1858		3399	1247		4869	11134
2847	945		1835	1610		9001	3952
1358	1915		1751	1571		10102	3849
1124	4072		1646	1929		11144	3123
1875	1708		2444	2408		3708	6866
662	2654		1969	2780		8166	3292
1000	1350		1283	1333		3705	3417
1408	2421			704		12918	14017
1405	2537			2605		4077	127
1880	1785		1025	868		5468	3719
2641	3876		1700	1347		3436	4626
1418	5808		1353	2555		2884	7811
2814	1667		918	3052		4219	7894
733	4345		1415	1615		7936	6668
1416	3187		776	1434		2347	1451
1149	3426		759	1418		7179	2774
	6600		2616	1057		7287	2636
	2064		2222	1675		2830	1293
1859	2415		2319	4157		5559	6943
438	7443		579	442		4183	5706
723	3702		2234	1119		4133	4505
1799	2187		885	4493		2474	1267
2087	4804		1240	2410		7582	5365
861	6505		897	2287		5647	12377
855	2553		1776	7476		7547	206
1080	3455		2062	2401		3281	12255
1548	1741		1325	2100		3190	4068
4211	3783		1415	1862		7679	2171
4590	3438		2314	1055		3325	1614
720	5184		1997	5967		4882	7158
4445	2516		1581	1882		6441	7901
1856	4135		1966	722		4784	4446
681	1810		1637	1376		8829	447
1535	2592		3768	2626		5733	5142
3054	4739		2640	7371		8727	847
3215	2832		1655	2013		2967	1304
1656	1697		4037	2346		2977	6091
319	6421		1140	2578		6208	1479
1827	3934		1295	1690		2448	1132
2767	1642		2150	1299		6104	3430
2825	641		2013	3009		4145	2749
2308	2621		2083	958		4090	1038
2013	2043		3608	1887		7478	2715
3820	4447		1236			9174	5459
3065	1785		2138			5702	2150
3605	5411		2130	642		9399	5507
2960	824		2543	808		4807	2382
3778	2130		1805	707		131	1370
6407	1715		1206	950		3190	9462
2250	4759		1252	1849		2798	4399
1045	1492		1250	2398		5300	2116
3282	2559		2241	181		7971	3055
2215	2191		1595	145		6244	3931
2502	4821		1307	1299		5294	3339
2595	1673		1345	2343			4581
2268	765		1891	1106			2464
3265	4010		2586	688		7790	6547
2276	2382		3088	421		4975	8058
4305	5112		1392	509		4233	3060
3806	2348		790	4161		2967	2608
2598	1993		1302	538		2965	2525
2637	1670		1859	454		5770	3854
1138	2763		2041	359		7794	5410
5215	4929		2996	489		6008	2845
6697	2226		1430	602		4311	3179
2963	2049		1394	510		2467	5928
3398	4165		2100	1600		4502	3621
3331	1981		1645	497		4374	705
2290	2963		2648	702		6646	1633
3599	659		3877	1842		3356	1408
7604	1136			235		8672	286
3764	3379			2263		6968	917
3943	5980		3467	716		9412	1026
4519	2575		3254	2731		9141	848
1732	2510		2540	637		6229	2680
2191	2369		2200	1526		5900	1313
2707	2607		4492	1186		5737	3265
2943	3015		1214	1356		2934	2691
2035	2311		4227	134		3934	2916
5823	3199		2412	669		4472	4299
6351	856		4351	2542		4874	1179
8129	2299		3159	1285		6141
2264	5167		3335	1320		9986
11177	2747		2224	1624		10804	2010
3570	1359		4545	2978		11362	3642
2157	1617		2419	3828		7491	1385
3452	1184		1413	4387		3069	2149
4158	3027		1918	4452		7713	2807
12157	5427		4477	2886		7042	2173
1871	5263		2191	3791		5230	2790
6225	950		3395	2962		6530	1741
4607	1653		1357	831		10324	1667
3616	3593		5604	1559		6765	2438
4269	3008		2252	697		5478	5735
5020	4140		4441	4436		14673	2919
5575	5194		1807	1264		8950	2353
3180	2439		3725	2142		14994	3430
4507	1472		4150	1546		6718	4768
2099			2997	1387		11342	1809
6058			5510	1111		9134	7692
6428	1061		3797	1468		10610	5133
6406	1253		1787	1603		10420	3394
4417	1738		6102	2109		8915	1277
4769	1178		7056	1589		4653	6836
3605	1633		1997	2696		6468	1994
	2633		2428	784		7616	2408
	2149		2101	1576		11936	4820
4727	1460		2155	4052		5571	4268
7500	1248		1908	931		4735	3543
3471	313		2164	1164		8561	5463
11603	1659		2142	344		12099	2168
7090	1784		4238	2069		4043	2389
2650	2999		2202	1930		5728	1510
7687	9330		4959	3263		4031	6304
4038	4235		5908	502		4813	4061
5384	1547		3927	986		5358	4377
2798	1592		4557	2312		4329	2632
6503	797		2610	1905		12358	4589
5239	1589		3250	721		12330	2563
4823	883		3205	567		3360	1945
4850	1851		5332	2289		18047	2370
6218	1348		2675	2020		25151	2493
9352	2512		2877	1265		8142	5142
4109	1934		5062	3453		10440	2304
10350	665		3825	1753		17068	10330
4805	408		4528	1503		6420	3767
9521	730		2669	1284		14203	1526
5262	203		4782	1543		15407	4052
8649	263		2873	963		7179	1609
5527	1502		5499	1498		4253	7805
6997	302		1994	4308		4010	2419
6243	485		3587	3882		6114	1245
8704	1851		2656	2372		5818	1027
10411	1189		9119	1706		6951	3303
6307	2264		3877	1077		10582	896
7334	895		2203	196		8229	1641
4183	239		2178	1015		9424	2212
6265	466		4896	1066		9022	2086
8640	1523		5372	1531		6291	5711
3372	1361		4348			8927	1736
7171	729		2339			4672	2413
4730	593		1876	1423		3536	2603
5541	197		5172	1994		3864	1214
6382	332		3787	1241		14943	1146
6117	552		2360	1332		4455	3224
2508	928		5648	2441		12408	1240
7478	703		2197	776		5703	3167
4043	1467			4608		6296	1006
4897	246			2499		3741	1383
5082	241		2041	2441		5323	990
8072	258		1835	1836		3379	2163
8952	495		1679	2182		4098	816
3778	559		1887	1990		5964	2574
4061	462		1400	671		10105	10121
5855	356		3084	1507		6213	4543
4686	6103		2024	1121		8902	7446
11943	4156		1481	3512		10747	2525
7544	1464		1505	4403		9512	4279
9438	5547		1439	1773		6273	995
6044	3055		2422	1283		6263	2378
3118	266		4913	2538		5980	3125
6654	912		4413	1882		9253	3157
2758	2820		1702	1784		6205	4634
4799	2794		3070	2019		4998	4855
3305	1032		3282	2508		3173	6677
3419	326		4227	2023		7366	938
3341	1347		7443	1412		3836	1933
7751	277		5107	4102		3656	659
7627	568		1877	1489			1344
4396	618		4045	3779			1130
3906	290		3662	1217		6682	3126
2871	355		1233	3317		2032	1616
7681	153		5473	2390		1360	1583
4395	1589		4302	1005		6661	701
5895	1446		2007	1857		1899	1870
2853	886		3542	2528		10679	289
3203	565		1629	1771		1053
7411	1063		3848	1274		10382
4392	3593		8298	1190		7169	3582
5554	1055		1664	1344		5400	98
6103	2838		1316	1104		1854	3361
10412	2231		4292	1611		1318	2864
3133	862		6891	1272		6004	2779
7683	5309		2986	1241		6747	3167
3656	1205		6859	1077		1043	3339
3232	2419		7780	1748		2506	3868
6924	1869		2080	1174		1396	3462
7181			3119	1919		5000	3252
2985			2338	1483		7433	4060
3842	6691		1326	647		8440	2926
7296	1896		11587	1162		387	4509
3209	6515		2492	941		7668	7613
6705	1513		2176	2301		8324	6224
6984	1192		2037	785		4122	4422
2534	2856		2497	625		6116	5666
3069	7730		3006	2341		5647	5983
6890	2996		3171	3198		3549	1422
6149	1334		1744	4177		7126	2659
6890	1701		2080	2046		5186	6041
3148	2531		4888	1908		6488	1822
5155	3746		4767	2277		5693	11387
5327	5831		7906	1604		9365	4313
9884	1726		5035	3450		7302	9342
2730	2201		3802	3217		7255	3150
2858	1021		4536	2625		5480	3470
3428	7778		5027	2516		9364	2992
2641	4692		4116	1262		8088	4241
7353	1798		6260	1637		16155	4488
8274	5455		4561	1150		7445	2751
2354	695		5422	2406		4896	3244
2282	2621		5763	1630		7059	3523
4550	990		4685	1108		11431	7254
	1036		5159			7936	3064
	2228		4463			3876	3631
8149	2709		4042	1711		5957	5640
2096	1979		4965	2238		14167	2383
10379	6311		4018	3508		10694	8183
3470	5530		4535	1922		6702	4901
4994	5680		2317	1892		12586	2505
6640	1902		5847	694		1480	1124
2374	4367		2596	763		10779	1867
2980	2984		2653	1476		12802	1898
11977	8255		4317	2496		4799	3687
5385	1617		5213	5780		728	2793
6752	1436		3989	1821		10636	7455
4445	5379		3480	752		4995	6286
6474	1429		7188	3601		599	8082
9212	10375		1136	2374		3988	4600
1312	6803		3296	2149		3841	4506
1157	2686		1978	2752		9648	3076
2673	1756		4890	2659		4696	4159
797	6894		3910	5225		1832	3904
1582	2082		2570	1751		11301	3728
4330	5322		2624	3404		9013	957
2056	788		3975	1459		5282	2841
3628	1276		4191	795		3534	1979
920	3796		3156	4156		10632	3856
2980	6658		1542	3015		8711	3038
6912	2323		2248	2913		1956	4721
3109	7683		2810	1413		1724	6792
2457	784		3879	1624		7023	3418
8176	2645		4344	1370		2164	1018
2735	1442		1867	3607		4778	2124
9430	2851		1510	875		7982	1064
5357	4600		1837	1821		1712	4588
553	1002		2712	2000		9492	7697
6143	3081		3793	1338		2335	2347
4023	1223		3374	1153		8235	9658
1823	698		1669	2218		2811	1500
6162	8757		3042	2360		5853	2263
5634	456		3074	2313		2492	971
2413	4583		4211	1402		5240	1614
3720	1135		3272	892		3143	4197
3790	4355		4278	1703		3228	3245
2883	1284		2188	3385		2443	835
5329	3714		2181	768		4036	7258
5562	6228			2712		4014	2548
4749	543			1697		4919	2190
9694	1935		3535	1531		1329	4689
4048	4927		2591	4669		1913	927
3886	298		1434	3241		4806	1871
2623	11546		3096	770		2741	4816
10346	4459		1814	1585		5206	1376
3018	4752		2430	8777		6312	487
2506	1373		3845	1824		6303	4905
3979	975		2216	1329		5969	5508
5233	5195		3189	1607		3985	2601
5162	1885		3837	1126		2656	487
5893	7632		1591	5182		4592	2366
4101	3843		4410	2075		2970	3588
7716	1531		1716	2266		8914	1962
3646	5162		1577	4178		2705	4858
2283	863		1386	2453		8473	2984
5857	4644		1324	5752		3542	2491
4987	1112		1077	7682		3521	3284
3958	1372		1424	644		8978	4074
9783	2279		2558	3906		3675	3727
5501	1041		1573	2721		3190	2422
4424	9540		1906	1944		2661	2685
5700	2295		2027	818		2203	5704
2598	6361		1969	1217		6480	3801
3828	1993		1634	1984		3314	2710
6998	3751		2145	3576		3701	2790
4122	3333		3759	4683		3124	2934
4252	520		2734	607		6032	8319
4915	909		3784	2949		5877	4492
3569	1406		7673	3505		3682	652
4662	1743		1642	1374		4343	6828
3108	2703		1671	2618		8338	4102
3576	2520		1740	3488		6155	5238
	2865		2165	4878		7931	4141
	526		2753	4079		3114	4546
3429	1791		4476	2223		4293	5231
2980	3411		2740	1948		6490	1922
5029	3111		1919	5157		2366	4766
2016	4199		3631	2931		3000	8422
8425	1328		3965	2130		5420	7579
4072	4258		3642	944		8529	2725
2438	1818		4142	2245		6311	4758
4191	3335		1722	1905		7075	3327
3207	2424		2191	3344		4740	4440
3644	3011		1831	855		8506	2787
6352	1312		1995	2980		5379	3836
2780	2994		3504	3765		2974	3548
4543	3496		1563	1209		6272	6471
3323	1808		4245	1142		2383	1988
3544	6951		5652	3138		2883	1539
2704	1080		830	2638		2540	12045
2729	2245		1188	3536		4869	2718
4041	6070		4987	2150		2810	1812
2796	2673		2060	3696		3736	4632
2272	2593		2320	2164		2698	10692
5503	932		2967	3787		9240	2432
3362	4292		1605	7498		4474	3445
2847	871		1497	5756		4799	6245
5163			2119	4906		4201	9261
7267			983	2323			4752
2581	2166		3490	6867			9780
5187	5526		1111	2590		6310
3327	2474		3638			2762
2897	1050		2942			4516	2377
2813	1240		2627	829		9899	1767
1930	4845		3686	1123		6666	1081
3060	2198		1823	935		10922	1424
3600	685		3093	1128		8823	1985
1738	917		3441	1297		4034	5643
3949	560		1821	1894		3915	1274
1874	2959		1721	1104		7547	978
1935	2064		1552	901		13738	3754
1197	1383		3772	1404		6092	2026
3304	239		3017	847		3117	3201
3611	3083		2441	872		6187	2365
3968	1200		3290	1119		5026	4851
4460	843		2088	816		7250	1504
4650	2325		3049	825		1997	3560
4562	1133		1544	779		5731	1811
5083	997		3007	722		6013	6875
2849	2740		2396	568		5719	1716
5854	9095		1140	704		13612	7467
2101	5160		3715	447		10366	971
5066	2652		2450	2190		5058	2884
10363	7064		2812	2261		6457	1635
720	2574		2800	2312		6715	1363
3758	3840		3190	717		4749	3032
2762	1144		6716	2400		2287	1026
3993	4289		2431	830		6816	6791
2481	1107		6866	1576		2698	7720
4003	383		2046	1197		4205	1370
5725	1096		3110	804		8791	1193
4100	1217		3120	948		7702	2104
3156	667		1397	1126		2094	5904
2736	770		6008	833		5798	3657
3142	2561		6105	934		8150	1261
3724	1281		1842	1569		3080	4069
5027	1455		3320	1698		5603	1136
3880	3181		4837	3102		11134	2795
4849	1015		3087	1375		5128	5547
6586	6462		4581	549		6220	2295
7082	2851		2893	1166		4083	184
4901	725		1604	2216		5382	2027
2980	2154		1591	1993		21220	2829
8762	841		1626	516		12209	1051
3789	492		7309	1086		5379	3504
2737	1310		2207	1047		3592	7150
3490	351		5463	925		3264	3734
7601	992		4039	813		3895	1730
8559	1378		2262	1056		5273	1961
4220	2763		2771	760		7407	1250
4468	1772		3015	1230		6940	1675
3489	746		1812	2066		4622	371
3805	3159		4316	2223		3456	1276
3609	3224		1765	1104		5074	3430
2462	2463		3115	4834		11203	809
4597	1365		1899	974		5223	707
7238	4567		4496	1363		4389	886
4056	3179		3599	805		3766	870
3425	364		4399	942		4052	877
3518	1084		1548	895		4987	267
2450	2866		3063	2417		2504	1504
3986	1561		4489	1330		5616	2482
6401	4138		3233	1328		10726	5432
4686	2449		1795	1182		4966	2606
3877	2634		3368	963		5418	3477
3747	1046		2680	809		3977	3671
6177	5828		4717	1525		2164	3718
3355	750		2372	2531		5632	3477
10338	519		2053	2816		4410	2015
4764	10185		6732	1500		7574	5534
4660	6711		1361	1839		259	1563
8204	1337		2110	5849		4020	1315
3590	989		2083	3129		7123	619
4077	1188		5231	6700		3970	1257
4026	683		2610	1190		6295	2119
5235	1285		3980	1412		4225	963
7303	2930		3100	3221		7772	2877
4863	2383		2269	3294		4924	515
5942	1108		2698	3745		4638	2954
4819	1459		2193	3406		4562	1886
3100	2637		3392	1563		9518	559
3234	1629		1427	1088		5346	1422
1733	2698			2306		6182	2697
2603	1668			1295		7202	2027
2905	1984		2328	1564		12578	1508
1781	2875		2390	933		6960	820
2518	3443		1973	2174		5032	1285
2942	1794		1056	868		11761	3539
7071	3299		2829			4767	915
2113	802		2249			4221	3315
3112	1880		1890	3493		5228	1847
3042	2377		3698	2896		6226	1637
3151	2072		1504	4666		3699	8910
4954	1276		3471	2250		3488	2221
2166	1208		4059	3501		3668	3830
2794	2017		3880	3222		211	4674
2850	1523		5687	2852		5718	5176
	1188		3341	3711		8564	4365
	1474		2369	745		3622	1770
3972	3478		2247	1078		6603	2192
5940	2328		2365	3329		4074	1403
4897	1882		2268	3007		3599	9993
13156	1381		3269	3006		3750	5739
4418	2437		2212	1113		2883	562
3283	3229		1356	1227		6847	1632
4231	1845		3466	1805		2441	1534
2600			1143	1040		4087	7788
6971			2341	877		4319	3016
3689	4743		2376	1013		3167	1473
2641	2683		3066	2105		3625	1226
9587	2569		2175	2660		4671	3967
4888	2239		2833	1446		2595	1508
3694	1193		1844	2862		2598	2933
9716	4716		2267	3489		5371	6424
4692	2318		2490	1183		2006	10875
3418	2710		1135	1673		3366	2171
4758	2566		3776	2714		2687	7834
14788	5418		2546	2434		3007	5155
2949	2869		2048	1980		5159	2708
13226	4469		1650	1851		1891	432
2844	1503		2390	1161		5655
6582	2772		2532	600		4038
4655	3148		1518	446		4101	3521
6329	3654		3841	1162		6399	2547
2520	2883		1853	2151		7869	2853
3000	3378		1879	3071		7428	2727
5654	1408		2043	12602		5361	6956
2747	2426		1955	6128		3599	2250
3070	2891		951	2424		3201	3818
4673	1226		1652	7707		3736	4310
11051	1380		4100	4223		2998	9064
2944	3078		1754	1138		10311	4287
4591	4322		3261	2814		3283	766
2784	4885		3121	1295		3294	2390
5284	7012		2014	2624		2952	2999
4560	2068		1856	2340		2562	1848
5603	3440		2293	5922		3183	8382
6091	1579		2252	5255		3229	6666
5882	2754		2295	1293		3733	2720
5965	5835		2490	1723		3189	1756
4423	7999		2739	2176		2664	2453
4044	3190		2532	717		2601	4715
2483	3125		2806	5306		2232	6180
2801	3470		2834	2916		3596	1953
3154	1959		2117	4239		7068	2495
4469	2690		3670	2201		3287	2201
5808	679		3777	2450		5209	1796
5653	2986		4227	3840		1580	4577
3080	3141		2270	2012		3935	3083
6120	870		2113	4938		2857	7854
2882	2745		1702	3835		1484	1980
2811	4180		1879	1466		3255	2397
2396	3006		622	4261		2918	2352
6142	3625		1775	4986		13805	2538
7213	1592		1067	2173		1965	109
5210	5542		2292	8574		4774	3092
2896	1276		1451	1873		7306	2542
3472	7322		1837	4001		3746	13465
4775	3847		2560	4561		4121	3295
2327	2260		1404	862		3184	2658
3112	1526		1910	2270		4041	3355
1876	2261		2670	2373		3196	2698
8879	3232		1555			7625	7989
3979	4485		1950			1395	2008
6401	1950		1793	1017		9430	6534
2763	2754		954	1756		6944	2657
2432	1205		1382	2182		7338	3284
	2729		1224	1168		9742	3952
	2943		1268	4158		4564	4843
2907	829		2632	3144		2890	2636
7707	5709		1295	1631			2325
5824	1393		2284	2156			6429
10420	5862		1672	1022		3505	1903
4239	5041		808	1635		2027	2852
7483	3360		912	1500		2051	3134
5565	1189		1713	2961		2338	2380
4510	3423		1838	1078		3369	5412
2606	6474		2225	912		1536	308
10431	2647		1142	1190		2666	15467
1759	5984		1017	1397		5741	8250
6411	2918		1297	1586		3587	1518
5989	3290		1299	8768		5712	3293
10819	2409		1109	2574		3604	4757
6626	6797		827	1136		5962	7496
8998	2432		1374	1202		4922	2299
4961	4647		1345	861		2500	4566
4187	1981		2174	2490		9581	4657
5122	2353		1163	1521		3085	7515
5281	3785		1742	1305		3614	3493
4700	1483			1757		2844	5084
5106	2930			1350		2558	12816
6829	9070		1656	1811		3661	2589
3488	1202		2273	3374		3513	6499
5203	1690		1565	1852		1802	6961
5102	1856		1869	2578		3735	6690
3079	4207		2026	1107		5649	6900
3146	2298		2376	1756		5198	2897
2800	1587		3234	1443		5097	3000
6061	875		2437	1930		4625	4731
2998	3462		2196	2790		1692	2871
9653	3292		5138	2494		4268	2394
4667	2641		2737	2879		2270	1495
11131	1199		2821	3209		4407	6475
9778	1486		2372	1471		2893	1843
4510	881		1724	1241		1721	1995
6662	316		1634	3960		153	4515
8486	1235		2737	1400		10891	1339
10965	1772		4289	904		7166	5638
7527	569		5712	3359		7325	2134
6053	221		2943	2461		6692	3159
6105	461		2371	1251		10324	3773
6013	2052		2223	1114		7740	1794
13825	2556		5023	3095		4422	6708
3995	960		6058	1560		4135	8169
3099	826		2625	1004		10528	7536
4996	2679		6250	1519		2079	6420
8880	1630		3846	985		3188	2397
7919	523		7304	818		2717	7477
6287	1423		4461	1747		3830	3344
12076	1191		2172	1283		3618	7302
9972	2118		1832	1951		9525	3493
5296	400		1740	1021		2147	2822
5772	2052		4607	1592		2654	2755
10777	754		4588	2222		3056	4140
5347	210		4335	1797		6479	144
6103	1848		5287	1748		6621	1481
10020	319		5869	1162		3673	2358
5401	1755		4459	981		4866	2933
7135	491		2438	2189		3569	682
5258	1051		4949	1128		268	3402
5413	2107		2238	1146		5066	1583
4368	3654		4660	740		2658	2438
4634	547		4000	2185		7036	7712
8077	352		4160	2666		4902	3684
6680	794		2161	3033		11726	1657
8867	1115		3337	1844		7725	737
8985	300		3726	1036		25161	1819
2767	1563		1688	1289		26940	2680
7424	336		4129	2395		12448	1221
2087	3850		5569	3286		31230	3597
2716	1644		2533	820		14142	2435
5122	1456		2482	2230		8944	2086
5720			1271	1649		13287	524
3139			3375	892		13546	1365
4781	3421		2821	918		15349	6112
10382	2285		2082	2106		4459	1453
5985	2300		1610	1487		7471	5316
5249	694		1429	1992		4464	2851
4744	906		3709	2287		2964	3660
1963	650		1590	1385		3784	2840
2917	2235		1795	1215		6837	3201
8023	2170		1566			4507	611
3688	10162		2760			6015	1604
2513	6243		2588	998		3598	356
4562	6905		1067	813		5968	3378
1841	10380		2751	673		3633	561
	3704		2842	560		7738	1633
	711		2162	482		143	1725
3945	1352		2125	2430		3953	2589
8403	9064		2565	1414		2817
10377	4316		2742	1097		3510
7145	2265		2957	765		1963	1568
5564	2726		1740	709		5671	2275
6112	2620		3710	1283		3585	3680
2874	2073		1665	729		4304	6821
3887	666		1859	156		4640	5345
3527	3074		1461	906		2909	5194
10022	1075		1563	1079		4990	3376
3994	7997		1735	1167		9348	4149
9856	2382		2043	1191		22216	1589
2377	7420		1146	634		7085	5065
8236	2475		3743	853		11862	3823
2570	3647		2857	419		8265	10890
2573	7020		4563	2531		25879	11451
4323	3207		2203	761		24937	6305
3976	4718		1634	711		8476	13285
6400	4505		1402	2686		25110	5887
4521	6966		2329	1115		30429	7231
4489	2093		1788	508		23044	3226
6835	7515		2242	1084		8207	9318
3069	4152		1074	522		13229	1648
2945	7414		1430	714		9804	4778
6045	3526		1169	1419		6225	3112
8495	6473		1889	949		6725	2988
6326	4885		1254	962		4956	4020
4572	1940		1731	754		3524	8544
10034	2940		3706	368		5694	2782
10570	3605		3763	663		4720	10303
3116	10231		1597	981		5230	13721
9359	5449		2232	455			8067
10104	6138		6940	729			3662
5336	1634		1905	1792		3725	4547
3653	3682		4145	865		5224	5392
2167	3233		3517	651		4156	11851
3553	3040		2518	1576		4413	2724
6166	3593		3103	1347		3667	3381
2777	6290		1866	799		10022	2246
7789	4214		1239	1246		5926	3904
5377	3371		1110	938		7904	5413
3105	4727		2282	621		11211	3372
5750	974		3229	1122		5238	9432
5513	1391		4448	2349		6546	3508
12279	9544		2400	2035		8170	1885
4255	5123		1918	1225		3293	13444
5513	6890			1230		6090	5154
3743	1899			720		5889	5168
5125	1089		4879	1526		9034	6844
4934	3673		3636	605		4084	3651
5183	2135		3303	370		10779	3611
8814	5098		2223	1085		3613	7614
7543	4021		1917	437		4420	3989
4950	3558		1572	1846		3536	2501
4868	822		1066	1211		2531	3907
2892	5046		1369	751		6883	4095
5837	2872		4363	1456		3155	3110
3564	1960		1430	831		3212	1606
5300	313		2452	430		3134	5061
3072	4476		1391	963		3882	1149
8757	4820		3926	1417		7997	7305
10635	4674		1425	1566		5661	232
12225	950		1533	1254		4874	3266
6515	3597		4235	849		4263	2109
2890	7034		6612	704		4312	4110
7342	5145		4756	566		4403	3310
6338	3198		1178	418		7694	6393
4571	2469		2141	1117		2701	4981
5324	3562		3748	900		2874	2162
9601	2374		11329	1430		5975	5307
8482	1266		4003	995		6672	6255
6349	3097		13812	993		9191	2634
15213	4081		3498	2014		5509	4700
7660	3971		1811	598		4292	2897
13544	3196		11441	1087		3156	2880
5120	1189		1608	975		8319	262
6843	4800		4672	998		4116	2076
5712	2886		598	634		5239	3053
6898	502		6709	1521		5194	1423
3962	5125		4081	661		3126	2454
8431			9067	420		3849	14447
2629			3509	676		6926	3815
7626	667		6061	464		5347	2137
7869	809		4875	841		4073	427
3650	920		3812	842		13198	637
	2102		6212	944		5197	796
	461		7149	564		5779	5743
2947	1174		4080	706		7117	2138
3334	218		3658	966		9729	4831
4833	1274		2399	1211		12677	3295
4692	807		3388	949		7933	1151
2522	595		4131	1488		4377	1744
3346	1064		4432	2114		4427	2087
5109	954		2992	2279		4922	7896
3614	439		1308	2237		12387	5382
7966	1403		1079	2403		7764	5023
3996	725		1396	4094		4252	2567
2202	1632		1921	2669		4516	2359
3386	779		3055	2974		5308	1672
2483	964		2610	980		5059	3863
1886	537		6431	2825		4051	3340
3081	876		3400	2285		5536	2173
2033	571		9156	1314		10131	4298
1303	347		2993	1549		7587	2242
916	320		2147	2338		4773	887
4232	495		8329	1437		5919	2949
2105	669		6614			9777	2052
1786	1407		2808			6427	8166
2492	959		1153	1066		4900	8315
2488	870		1859	830		6343	2775
3671	2154		1847	716		12775	6318
2455	1970		1402	663		5049	5205
3002	473		1913	2961		10966	2113
3142	1703		2656	954		9191	2599
979	611		1090	2915		6646
3186	2053			614		4167
5978	462			956		6824	2428
1246	579		4053	421		6873	5804
946	1073		2314	425		4810	2786
1416	672		2166	574		18760	5246
6414	973		4149	268		7143	4416
1421	1836		4198	970		23451	3011
2450	818		4133	239		5884	664
2450	506		1660	578		8633	2873
686	1118		4922	575		8661	2397
2342	1004		1462	587		5482	2143
710	646		1586	923		9801	2368
2599	664		5022	1854		3043	8217
916	283		1224	1092		15536	1142
745	482		2075	1418		11727	3509
1615	239		1152	1247		11494	5067
1343	727		4452	1521		7968	2550
2085	386		1665	1311		4025	4072
1211	1646		1150	2914		5058	2066
1934	363		3492	1292		6928	2665
769	650		3963	1000		7279	4836
2013	3455		1392	1579		2089	2776
2016	356		2119	1126		6667	264
3378	2309		1590	544		3529	5634
437	2663		2997	652		4256	4186
946	1116		1964	1480		7710	1816
864	907		1293	5108		5362	2699
1353	2930		1847	2330		5821	4716
1564	1664		2188	1789		4475	4735
1387	5108		3571	1108		2367	1896
2615	2466		2014	1419		3543	3711
780	1047		3449	1708			5456
888	570		3327	3268			5192
1146	3518		2129	1494		5587	3897
1045	2795		3326	1418		4574	1947
682	1218		2634	1795		3688	3087
1510	2521		2474	602		15240	3188
652	3021		1426	353		6560	994
867	7432		4083	2853		2846	8215
829	3209		1589	851		17344	7815
1500	1747		3701	615		7903	3740
858	3079		4019	594		2676	13232
863	1460		6418	406		5511	3163
698	1625		3606	1181		5491	4982
1190	1749		4009	865		3737	12244
1153	3721		1954	760		8792	3104
1114	949		2335	1165		15230	5663
867	2174		3552	738		10838	6794
717	1217		3636	2374		5390	3931
912	1046		4905	3731		12775	4032
555	947		4506			4854	3646
1260	2142		3084			4959	2755
643	1696		2437	350		7414	233
1682	1513		1367	1278		6912	2489
1197	5642		3467	2095		2517	8050
1327	2093		3354	661		6886	3257
925	1407		6432	2166		4252	6823
	4096		5634	508		5782	1633
	492		1749	1208		10921	2401
1734	2759		2981	507		3610	9815
2255	1000		6801	1060		8555	10752
2812	317		2548	1498		6359	2580
3331	2812		10431	3736		6723	524
2333	228		2670	1067		4202	6054
3155	1521		4829	1086		3076	1867
3068	2207		3725	2094		4693	4172
1402			2615	1359		2757	2063
2561			2079	1201		2606	2493
2589	4489		3175	1734		3936	990
5215	1096		2926	1142		6976	3379
2111	1597		7770	1667		3734	2007
1336	3528		3373	994		4135	6371
2217	1676		3380	925		9425	6340
3553	5288		6158	512		7218	2408
2084	1768		1598	751		5391	2880
8429	2882		4122	1743		6098	1119
6043	3448		2168	948		2855	2261
3736	5271		3412	1819		3361	1743
1931	3116		3183	2887		10483	5435
3123	2196		2227	1012		4009	6584
2341	6518		3034	1680		7814	1491
5190	2762		4497	628		4391	3162
5371	2634		4950	1883		2897	2951
4221	3711			615		7070	2667
6336	6830			824		6459	7150
4370	2476		653	2488		2936	2637
4823	2152		447	3105		12008	4649
4720	880		2413	1295		5811	4032
1303	1444		2426	1344		4233	954
5951	1144		2174	3442		7602	5420
6309	6900		456	6319		9547	2257
4046	4056		471	3224		5125	6705
4015	3540		1324	639		4261	7383
8141	5000		3222	1036		4234	4996
3497	2973		1690	318		5131	3175
2085	5809		1441	1318		4525	5116
2954	1620		1722	2951		2884	8927
3329	2200		1764	2151		15431	2386
3006	6015		5048	1926		5675	4318
7890	4837		4470	1437		4968	1708
2974	1626		1820	1512		6819	1578
3803	1179		2219	2551		12947	3239
2617	1837		1675	3312		15894	2572
6343	2055		1136	1218		4428	4034
3213	2730		5196	1154		3260	717
386	2796		6325	845		5444	7164
1985	1005		5981	3387		11134	1954
2201	1474		7920	3527		8133	4097
7002	1699		3450	1563		10612	7536
1788	1139		6995	3046		2641	1790
2551	1904		3735	2413		4617	2378
2365	1865		5885	1383		4179	3720
5756	3387		7464	1215		6087	4148
3535	740		2032	851		4076	1499
9769	1483		5569	636		2921	3320
5750	290		3758	1027		7673	2557
2182	516		3801	2593		3529	5852
2724	927		4316	1293		7092	2487
2177	344		1451	1639		3254	879
4771	655		1594	1034		3763	1087
1687	1107		3657	1337		3774	3777
10192	559		4165	1776		5355	5653
3432	1746		4122	1284		2687	3710
4222	180		1694	1593		4868	4224
4063	4296		3622	2257		6490	2385
9852	277		2303	1906		2464	1845
3782	531		10786	1726		5772	1433
4835	1719		3975	3820		7129	1196
10837	464		1479	1092		2575	6147
3725	8312		3668	1686		4420	1698
4607	1526		5459	2874		10421	4872
3236	1018		3083	1637		1819	2480
5060	1097		888	2351		7250	2931
3439	5529		3819	887		3142	1576
5520	1300		4363	1931		4082	5470
6430	994		4310			4857	1183
6486	1021		6309			2522	4625
3748	1821		4583	1174		8893	2763
2807	625		6339	663		8492	5649
2959	682		2731	2860		8167	1340
5401	887		1686	665		3194	2831
1328	752		3306	732		2850	793
1918	1921		4085	212		8589	2460
2876	1336		2180	930		3818	695
3251	3230		2585	1761		4367	5308
4177	1066		3859	1809		3473	1430
	761		1112	1086		6521	1768
	1097		5608	1541		11383
3093	2435		1588	2032		4092
2502	1923		1551	2316		2450	3132
7159	784		2084	1488		3464	3095
2541	613		6539	2431		9550	1217
2889	847		3473	1660		5423	7793
3460	800		3540	755		5809	576
2722	1811		3004	2570		3502	1709
2462	356		2444	2273		3149	5930
3452	2746		5562	793		2583	2403
2769	3019		5407	851		1752	3985
3975	398		2706	1181		2735	3195
5659	689		5352	2388		3105	4303
8498	403		1991	6472		3354	6392
4890	445		4716	7482		3548	4271
4375	915		2476	2541			1427
3351	3723		5271	1481			1617
7287	4720		5485	5273		6461	965
4094	3072		3963	2487		2871	8580
1309	949		3161	2014		1792	3986
3955	675		2440	4613		4305	3585
8915	1143		2989	1395		1920	3669
12087	3417		5764	1108		3230	6271
1097	684		2968	1145		2735	5541
2540	1183		9217	1886		6073	8861
7157	1008		2413	2234		1584	1011
6325	535		5809	782		12886	4133
4045			2294	1082		1759	1409
8999			3185	1399		980	1652
3029	1634		6274	1186		2330	783
2852	1046		3101	708		8566	3074
3466	9068		1419	1286		2695	2725
4722	1609		8003	4794		3942	4232
4854	1895		2643	2825		3312	2048
5528	7188		1981	1210		6865	3497
3380	6548		1602	2825		7120	3143
7311	2975		10184	1927		8461	12944
2325	346		6364	4765		7474	13283
5626	3550		3952	3128		3991	5735
4410	3663		6585	831		2550	3164
10772	5522		5919	2734		3533	3221
7827	2122		2577	6780		3382	3158
15964	3002		2736	3354		3932	3590
3133	2882		3479	1884		2893	4782
8132	2029		7662	4646		2553	2011
4026	3645		2204	997		3510	793
5329	4422		3457	9007		3579	1402
4909	6163			2207		2918	4549
4289	2595			1702		5177	8018
5500	308		5674	776		4139	7341
12514	2550		3605	3783		5733	6718
3816	1308		2439	3128		4548	4796
15682	5921		4110	1790		3634	688
4274	5159		2978	1076		3464	5901
14313	4966		7067	1992		4571	2339
4395	7359		15540	1797		2968	4562
2158	2574		3690	2743		3176	2802
4519	2753		2746	5075		4136	2810
6619	6172		8309	2604		2880	6359
3119	1784		4743	865		3054	3090
4309	2530		4946	3260		4106	4576
5474	4014		4672	843		2241	2559
6780	183		3185	1776		2615	2176
2240	1246		4080	2179		3277	2391
2418	403		3268	1419		2037	3551
3330	557		4751	1278		5726	1146
6425	2194		7120	1689		6759	2853
2781	785		4528	1336		3811	3790
3056	2486		10586	3613		1508	2143
2169	753		11156	1229		3215	1860
2766	2329		9241	1730		3397	1757
3522	2555		10085	4421		5574	5068
4476	1811		4666	2289		1614	1570
6541	3709		6466	1776		2182	950
4143	1581		6481	1147		6569	863
4713	1377		6891	860		4243	2008
4334	1302		3871	4476		9085	1737
7359	1824		11108	1878		3005	2536
3282	714		5025	2521		4400	1923
3130	1535		8007	1572		10090	2889
6207	496		7891	2451		4271	2327
2196			2957	2390		5719	6905
6886			8854	1100		3945	966
3921	8879		4783	2395		5505	3146
3527	3243		2124	4312		9012	4187
5357	8148		3213	1166		4759	2374
4289	5486		7856	3732		3598	4914
3641	6904		4143	2493		10482	5291
8264	4044		6228	2307		7554	3403
4625	3242		3655	3191		4453	7845
5893	6116		4604	1630		4048	1270
4637	4281		2071	1972		8672	4014
340	3147		4435	4744		4919	2698
6402	20114		5766	4546		3513	7251
13401	9830		3025	1769		1837	3330
5563	1812		3404	2072		5133	6998
5315	5119		7970	1807		14683	5168
4887	4314		5301	3522		4682	8296
7437	8221		3704	1647		1113	6454
3043	4891		4602	3242		8717	3957
16435	2056		4613	1181		2564	4461
3820	4323		6272	1594		2429	8099
4618	4428		3778	2046		7760	2356
5496	1973		3268	2474		7120	2715
4975	2012		3735	5673		4025	8667
6754	2141		12715	469		4275	1416
5071	1487		4738	2754		2770	2942
5612	3426		3283	614		2159	5737
2456	6612		4263	1195		4970	3276
5689	3542		5550	1497		2635	4643
4724	3846		2834			4600	2005
5233	3605		6087			4270	4892
4177	1649		2498	956		11851
4216	2927		4045	401		3599
4101	4889		3368	150		3112	2842
3963	1053		5293	1031		3830	5839
5363	1010		8859	1480		3309	943
3530	2234		2743	2071		9805	6470
4055	4728		3225	1326		5774	1820
10390	562		2731	3178		2704	1456
7576	3795		7040	2141		3629	1179
3280	5112		3315	2631		4339	1255
2927	3788		2625	4274		6567	1928
3492	1792		3574	7639		5641	8326
2946	2951		2570	5876		4726	7076
8473	2002		3575	3046		6323	168
4272	2537		4095	2361		5938	6676
3322	1000		1825	2806		5015	6913
8917	1144		5916	2424		4205	8530
4900	1269		3489	2067		4293	4710
3811	2194		3201	998		3451	945
2295	2980		3535	1090		7715	3821
6189	6935		5127	494		13596	5259
4536	1613		3840	742		6643	7175
5803	1315		2850	2155		4227	4789
4468	1753		8060	607		3698	2133
8201			2018	1501		4268	3154
4192			5226	1741		8973	2869
3748	4873		4156	1598		5397	3091
3761	2287		2928	1667		3174	5447
2441	3306		2771	710			2406
8139	2597		3181	3987			4258
2692	5067		4788	569		6178	1356
	7142		3275	895		4421	6951
	3496		5154	1021		5232	2971
6262	3431		5115	973		12282	3167
4850	482		3488	2519		13474	7496
4365	772		3899	691		12090	1922
4722	1961		4335	682		7703	1968
4846	1564		3232	3017		8950	3380
8504	2550		6741	1326		7550	3991
12395	1376		2293	990		4044	2187
8421	4206		3745	1052		4599	2916
8458	773		1921	589		17592	3772
4623	730		1642	1070		16254	1400
3158	1949		3053	3071		11375	2484
5331	2868		2543	398		10543	2668
3161	1408		1727	2650		15751	4112
4383	1542		5443	2555		4754	2585
7587	562		6104	1671		10020	5964
4860	265		3429	1649		6243	4632
3314	2655		1258	562		7766	6091
2743	2166		4022	2333		8428	2463
13776	1391		2167	2175		12059	1570
4072	1545		2127	1430		9339	4764
5097	2220		3939	2794		13341	3245
4498	3718		3609	411		22968	2096
7436	4716		3788	1180		12772	1749
7838	1651		5712	636		5673	2561
2259	4158		2538	1080		5513	5287
6468	1906		1734	1169		4578	9800
7772	1253		3664	1374		4957	1930
6571	1271		2119	1582		6098	3110
4667	823		2111	621		8108	9021
5169	1972		4893	1902		8782	3891
6099	1771		2309	909		12473	3238
13443	4056		5417	1581		8090	5344
20386	4590		5318	1697		14906	4299
22001	373		1275	2427		8083	5348
14119	4743		3268	1360		5803	2946
4442	2824		3262	1948		23318	1907
5643	509		3232	817		7310	1864
15672	3200		3104	827		11664	1524
3122	1669		2449	1585		6873	4495
6224	9112		2392	1164		7404	2110
11220	1665		10554	1122		10425	2546
8971	1033		2645	539		15000	6148
6796	2679		1477	893		6550	7073
5322	1664		3284	1212		8635	6313
8493	2135		6067	1078		7827	3496
7800	3745		2754	718		7517	3761
3345	1159		6587	436		6557	1781
7443	4691		7562	822		5024	5115
4684	2890		2421	1337		6038	235
3897	5052			2178		6463	2081
11858	2288			963		6231	1701
4394	1494		1348	1027		14955	3924
10602	2137		4439	1005		5442	1406
9250	2942		2943	2948		7819	2884
2867	3288		1874	1209		7623	1357
16123	4402		2454	1371		6287	6954
7175	991		2840	957		6298	3997
3254	1228		3207	971		15285	3763
7889	858		3033	2195		16876	6770
2041	1937		2033	781		7261	2651
6935	3976		1372	4093		8459	4513
9841	1763		1621	2603		11282	6072
8188	3601		1777	2608		23008	3688
5138	2575		3290	647		8237	8954
8889	5829		4105	1264		16385	1163
5267	3674		1922	1244		8184	1643
6880	4381		2284	846		7724	4866
7322	3917		4536	1051		10266	3696
10866	6247		4374	1040		8529	1951
7755	2500		1826			12140	1564
6487	3133		1588			12208	5829
10415	366		5680			5958	12797
5028	5961		4181			5834	1434
4287	2148		4868			1264	5668
21202	1619		1789			10338	8636
5722	4408		1985			4340	5343
6417	2823		2920				8034
5381	3651		2364				3024
10112			3155			9427	8692
2439			1763			5319	3686
10021			2334			3714	10804
4354			2599			1275	10934
6483			3624			10080	2030
4475			1781			7665	2706
2628			1578			5396	1925
9831			5401			3032	2890
9439			3869			3653	4303
5846			3110			7752	2884
6466			5514			3412	3960
6016			3285			11201	7381
4946			3148			9747	9277
10018			2994			1525	3799
5875			5057			1670	2747
5483			3728			5484	4397
4681			3846			1855	2433
6250			2655			5224	5507
1794			2668			1881	1816
2281			2760			6909	6733
6440			1680			7437	692
9728			1978			1462	2186
4921			1688			3001	1823
4898			2382			1923	4204
3806			4157			5569	3055
7534			5166			5928	2730
9121			1072			3444	2966
14345			4518			5638	3358
6034			16726			4923	1217
5292			5366			2555	6202
9224			4103			4191	2813
3817			8415			8601	3131
8827			4801			6983	4734
13745			4387			5937	5632
5204			8211			4380	903
5498			4847			3739	1346
4889			9284			3987	1190
4198			4505			2411
13078			3105			6453
12453			4294			5802	5154
5356			4985			7637	776
12256			1692			3541	1484
5735			1309			4376	2220
5375			4739			13048	776
4072			1639			7252	1499
			3584			3181	1480
			2612			8888	3950
			1899			9713	3291
			3223			4746	1365
			1162			6152	1421
						9653	6505
						6921	4062
			4270			6214	3094
			5480			6708	1615
			1843			11398	3055
			1993			5720	1249
			1121			6107	2725
			4767			4401	1915
			4502			6814	1432
			1788			3916	4514
			2616			7327	4138
			2788			7052	2669
			4309			3496	1599
			1662			7737	2782
			1990			2916	2805
			2184			3106	4069
			2205			5679	180
			1285			6980	3550
			1300			5493	3483
			2090			6295	1977
			2799			9090	813
			1987			4676	737
			1466			9435	163
			3194			9944	1608
			2011			14629	2036
			3343			5981	3606
			2601			15465	1747
			1864			9069	4421
			5136			9150	7141
			1491			7279	2351
			4902			5557	2394
			6437			9255	1519
			4284			5450	4818
			2133			6692	2103
			4519			6713	3718
			1592			7914	3174
			3447			4791	10620
			1751			6028	5211
			8828			7356	1568
			1691			3474	4762
			2224			3918	2948
			1472			7550	3202
			1312			7965	5452
			6652			9784	7012
			1818			10861	4342
			3135			3982	7576
			1606			4087	15710
			1380			5135	5962
			1902			5182	2884
			1543			5352
			2322			2698
			3754			6442	1484
			1528			3863	171
			4378			3276	2753
			2648			5399	2869
			3072			1978	1527
			3846			1228	3404
			1528			3708	1506
			2385			3976	9709
			1754			1190	3025
			3207			4090	1253
			925			5221	7621
			5569			1151	6136
			2360			2708	6247
			2082			5265	3524
			2806			6194	2461
			2393			3906	6240
			1739			22199	8018
			1102			2934	1942
			1055			5605	4097
			1274			8489	4289
			1169			8639	3157
			2006			14430	1937
			2124			2591	1696
			1165			3244	7704
			1618			2418	7753
			3061			2015	3735
			1818			11653	5655
			3006			12720	2912
			2060			4184	2916
			932			9337	3250
			2969			7377	3146
			2904			11705	5054
			3627			5993	8098
			2648			6658	6565
			1015			11465	8379
						6362	5929
						12000	912
			8288			8602	2462
			4518			7055	2662
			5323			4963	4224
			4614			7320	3720
			6362			7090	4750
			3331			7280	7307
			7129			4835	10363
			7103			3741	2355
			2783			5430	2256
			3285			2972	4634
			3157			4187	4804
			3968			4408	6055
			2077			6904	1265
			2407			6793	2346
			2482			3604	1025
			6797			7562	1630
			2768			2909	7546
			5044			5290	1508
			4138			2480	1846
			2212				2954
			2766				9332
			4207			1178	1989
			2432			803	3127
			3816			979	2781
			2706			1288	2317
			3129			1754	2901
			4762			920	2571
			2515			936	5687
			3321			1502	2698
			2303			846	4706
			5025			450	4123
			3606			767	3238
			5616			773	5991
			4393			1336	4299
			9243			878	2273
			8901			375	3095
			12283			1068	2145
			1243			984	2319
			6624			1314	1008
			749			624	2519
			4142			1051	4880
			740			2330	2703
			681			728	1101
			1462			1271	1134
			935			1315	4582
			1812			586	2270
			1612			586	2542
			340			1112	1355
			758			1616	4066
			422			911	5158
			594			423	8382
			1809			1039	1038
			608			1132	3631
			2068			1748	3510
			1354			1259	1969
			1408			1035	1644
			620			862	1561
			1990			1211	2136
			1451			1642	6850
			1636			589	5626
			868			7781	1945
			1881			645	134
			1792			1102	5627
			674			2080	7197
			954			592	8550
			1351			760	2512
			616			848	3718
			706			1007	2367
			1174			3412	863
			943			1276	2865
			1274			1933	4381
			733			1002	2239
			884			918	6161
			405			1089	4394
			596			1857	3060
						2237	1554
						795	2355
						1311	4758
						15561	4902
						1658	1816
						1595	10696
						1115	2134
						797	5082
						14157	2230
						1069	2865
						1072	1426
						1007
						641
						2937	1232
						1971	3852
						1169	10079
						774	4756
						461	3930
						526	1757
						1115	3180
						1616	2691
						1020	426
						1110	1263
						2906	2268
						2101	1406
						2319	2488
						323	1018
						926	1656
						1195	2986
						715	1475
						1072	3047
						1105	1008
						1799	4932
						633	1531
						1018	139
						998	1962
						1649	1107
						900	1351
						3495	2129
						1230	2613
						4132	2861
						2700	2723
						8566	1243
						13182	1979
						4557	4870
						9243	7159
						7505	4430
						10705	5321
						4039	10290
						7432	676
						6054	1387
						6389	4262
						6288	4187
						11693	1589
						4351	1548
						7273	10894
						5054	3458
						11357	3540
						5730	1673
						19711	1584
						3710	2902
						20606	797
						7003	6674
						5427	3147
						5814	1438
						5673	3666
						7134	6891
						10544	2740
						7919	4930
						21283	2657
						10172	9665
						7512	815
						8113	1851
						14043	4861
						9811	4697
						8054	7703
						14761	5723
						12330	6078
						10324	4533
						6332	3125
						9760	1685
						13795	3241
						6743	1648
						9275	4788
						8233	2164
						5727	2701
						11189	3808
						8563	2529
						3941	2867
						4293	13872
						11426	1975
						5792	2992
						8929	5385
						10165	11290
						5220	3522
						8394	2643
						8135	3427
						4876	8362
						8129	2621
						9889	3245
						6871	3950
						7707	8875
							4096
							1385
						5771	5841
						4294	1060
						11584	4101
						4904	4584
						4891	1952
						9226	16516
						3863	3506
						7942	3253
						7885	3836
						9132	2737
						7267	2823
						13658	1342
						3635	1439
						4587	1929
						13219	1018
						15701	167
						8374	2686
						6364	396
						7381	1455
						12091	4314
						8937	3471
						7464	2310
						13450	3982
						7586	1203
						4065	5399
						11614	958
						10219	1684
						13231	1418
						7944	6093
						8660	2845
						11228	2324
						9047	4933
						7097	5267
						8763	1212
						9559	2844
						7467	1168
						10268	3717
						7219	3284
						5049	753
						7407
						10229
						6788	2537
						9810	5255
						8267	6095
						5668	2528
						11023	9048
						16534	4274
						6463	3404
						10878	4066
						6183	1541
						9411	6864
						7755	4782
						10783	5102
						3572	2817
						7949	5540
						8470	5039
						8487	3891
						3680	2468
						11177	2963
						3811	4757
						6643	2591
						5082	3860
						9758	2373
						16020	1454
						5695	5851
						6208	10289
						13212	4939
						12605	3363
						5295	4517
						6754	3237
						5214	7345
						10778	4055
						10992	2521
						14610	4754
						11139	4522
						4918	4076
						11052	4250
						7687	1337
						5849	2393
						7026	2082
						8518	3807
						7735	3032
						5618	2412
							3567
							5362
						2717	2500
						1439	5986
						8242	2204
						3738	2450
						12620	4955
						1081	864
						1849	2316
						3410	4660
						1453	1404
						6433	3196
						4721	1961
						1378	3280
						2288	3084
						1593	1173
						4941	2380
						6406	730
						7632	1200
						4793	1810
						2925	2370
						4427	1544
						6616	2944
						2475	1456
						2283	639
						2619	2510
						4681	1648
						2873	1114
						2196	5253
						1782	9913
						4346	3782
						1769	2127
						3721	6250
						3309	3300
						5351	404
						2201	1399
						2652	1396
						7087	5301
						2284	3031
						6774	2569
						3037	4127
						4854	1194
						4656	2546
						225	3271
						4132	3921
						2218	7509
						2493	4191
						4382	2774
						3321	1287
						2668	1410
						4858	3077
						2989	1787
						5758	1300
						5613	1507
						1702	2177
						4689	1507
						4439	820
						2508	3285
						1875	3322
						5266	260
						4689	3102
						1848	1026
						4179	1346
						2488	2088
						6054	1680
						1830	1590
						150	1099
						5738	262
						5257	1388
						9709	1922
						17645	1574
						11311	1637
						8081	1375
						5450	2767
						6687	1491
						7982	3500
						992	3343
						4985	5886
						3379	3797
						2678	3287
						6737	2068
						6873	2331
						6927	4620
						8734	1570
						2589	2150
						9618	2832
						8591	895
						17173	3028
						7874	3000
						9235	4085
						11209
						15471
						3565	1940
						10140	2048
						9130	1498
						14009	3745
						9707	1274
						14607	3260
						5497	2367
						5462	1366
						12393	3649
						3666	4178
						5822	1870
						6123	2100
						3559	5227
						8491	2325
						19230	2117
							4042
							1877
						6070	2546
						16242	3837
						6310	1363
						2795	1926
						5802	1278
						4276	1625
						4759	5412
						8853	1770
						3389	1915
						14210	1322
						9285	1318
						4454	1983
						7508	1055
						15805	1460
						9262	2803
						11027	1477
						9540	934
						19401	915
						17114	766
						15554	2656
						16855	2520
						10885	2850
						8650	2605
						7261	5264
						11727	4076
						14994	1285
						19461	1927
						12632	519
						9667	5131
						18184	1734
						14661	4253
						24155	3462
						12185	4188
						7487	1729
						12540	1698
						6643	4300
						8876	2717
						15623	1076
						10302	1945
						12360	1394
						7304	1064
						11778	5131
						7695	2351
						5081	11389
						13236	2550
						13556	6039
						4735	3607
						6657	2453
						7381	7085
						18682	10761
						10091	3718
						8394	2003
						15739	6488
						9368	4172
						5418	2048
						12104	1826
						20066	5377
						6126	5520
						9437	2734
						12981	2033
						7744	5133
						27467	7309
						9447	1988
						10645	9344
						7665	11583
						20720	2988
						6343	2466
						12099	5676
						15565	10024
						21865	3068
						13693	2301
						13442	5691
						6541	4341
						13652	3813
						5324
						6791
						13880
						7518
						11826
						7787
						7053
						7469
						11373
						12558
						17590
						8832
						11930
						11783
						11290
						6039
						18557
						12116
						6043
						10812
						7024
						6791
						4652

## Sheet: Fig. 3G
Experiment 1			Experiment 2			Experiment 3			AVG normalized to Ctrl
SM197_Ctrl_G2_pc	SM197_IAA_G2_pc		SM198_Ctrl_G2_pc	SM198_IAA_G2_pc		SM200_Ctrl_G2_pc	SM200_IAA_G2_pc		SM197_198_200_Ctrl_G2_pc_mean_norm	SM197_198_200_IAA_G2_pc_mean_norm
									1	0.66
									1	0.6
2406	751		5512	944		230	2193		1	0.58
4521	1008		3176	2797		1306	3324
3660	1791		9451	1166		384	5907
2451	3230		5804	1335		255	4453
2884	472		6956	977		168	1348
1390	1196		2955	1817		554	6498
2654	947		5713	3709		555	2043
2964	1348		5635	1108		283	1139
3041	3420		5577	1504		508	4564
4873	1851		2671	1570		700	10826
5212	648		5381	982		812	11087
2623	1129		5621	1028		191	14516
2463	1954		4311	2204		474	4998
2842	2242		3398	1238		4903	10948
3662	2492		5929	2526		6228	6015
4270	2204		3432	690		6916	4846
5256	809		4132	1101		3356	10414
1149	1668		5635	1167		11878	5185
4363	529		6946	3141		3545	5060
1836	337		3502	2601		3329	13687
2806	874		4868	1540		7920	5906
2954	1869		6803	1675		5922	7367
3720	702		7666	3763		9565	6032
2241	766		3321	444		3842	3442
3107	712		3394	862		7684	2507
5800	888		6573	1353		7186	5474
5363	2495		2679	1165		3681	9899
2893	580		6256	2903		3715	2323
2971	565		7222	1746		4197	2925
7097	913		3881	4544		4474	8945
5617	320		3855	490		10783	5978
3321	1169		4002	772		1929	2189
4685	665		7000	2167		3198	5029
3482	1753		12074	1434		4655	15947
2476	1431		7252	522		4750	7174
3181	2337		3052	2326		5460	2842
3378	1370		4622	444		14236	1830
2662	1069		2577	1149		6782	1540
3717	979		4158	546		5139	7612
4248	1109		3793	1622		17832	3770
3040	1350		4132	407		9073	9281
1725	754		2931	3523		3883	5398
4708	2128		3861	1535		5509	2253
2434	1395		2770	2957		7003	2113
3361	1612		6336	1130		3908	2934
3595	957		2241	842		5414	6288
3872	360		1928	1023		6347	2061
4652	1132		1918	334		7716	6556
4604	1303		3766	3810		7570	4818
4074	753		3053	452		13280	5129
1181	1325		4103	1253		7872	3469
4954	1256		2644	1066		3870	4866
5237	676		3383	1669		4373	6285
7155	2170		2614	781		7013	3198
10804	1608		2365	2192		3861	3118
2054	276		6578	1336		10795	8763
3834	1221		2661	443		10140	2758
1933	920		5052	362		16106	10178
3882	1917		3509	271		5601	5640
2917	744		2860	2319		7179	5806
3212	2021		4241	1542		6472	5178
4203	763		7685	1682		6287	12441
3371	2169		4775	784		9331	3675
3854	1516		3315	6598		7132	1286
7196	1299		2461	3098		8909	2900
3265	3253		3455	2025		6883	2781
3912	2095		4002	691		3846	12871
1991	974		4112	1805		3884	6490
5079	1587		6343	1313		5711	10363
3730	4406		2366	2140		4375	11031
1526	1790		2752	735		3778	4214
14602	345		7958	882		5954	2595
9762	248		2604	1128		6184	4583
7353	918		3308	2193		6331	1579
4955	2685		4127	1241		5181	1746
638	919		3514	991		5867	13596
8715	427		3185	1171		3608	7827
10643	591		4169	1716		7299	7971
11682	546		3193	2473		2509	2708
770	649		2637	6756		5125	6448
4444	502		4772	2071		2284	4592
12548	759		4928	2919		3011	10378
1294	368		5708	1115		4669	2681
1352	770		3918	514		16913	4066
6225	213		4158	1547		4892	2819
1023	2999		5322	2637		5421	6603
3975	505		5624	1409		6726	12735
772	358		4501	1053		7337	10407
1901	988		6704	1388		5981	13935
6060	1931		4463	1125		5646	2767
5772	963		2753	1216		9909	6069
1492	3672		2848	885		19922	6827
2959	1579		3240	4016		15015	1425
632	1132		4607	4646		4116	9259
514	1695		6899	2798		8849	7165
1503	394		2526	2532		8946	1885
5200	415		2886	2733		14683	6208
1817	654		3000	1439		8489	1487
2284	548		2871	1475		4083	2132
3981	614		4324	2203		7946	1103
700	409		2618	3460		14338	2049
6109	315		4549	1771		6273	5346
3831	831			3288		3725	5172
3394	485			7396		13380	1512
6576	1451		4747	3564		6746	5560
6130	1713		4050	2070		12829	3879
6475	741		3386	4148		6442	3746
10431	1915		2849	911		9156	2189
3815	1799		3575	685		17860	2524
6137	304		3288	4024		6997	5726
5193	954		1779	8377		3531	6394
6135	1238		1034			17085	3844
3965	863		3093			2131	1244
9807			5295	1969		7768	2225
11349			2393	2872		9114	4105
4104	7038		6684	1885		11131	2727
3428	4833		5106	3766			3378
3506	2559		2478	1156
5066	1898		9570	2827		4487
3554	1474		3862	3505		7187	5070
4471	4490		8543	2149		5577	1647
3145	4002		5203	2449		7253	1333
3776	3140		2814	1581		9444	994
	5370		6380	3861		4001	7398
	3784		4726	969		3461	2573
4076	4970		8050	2808		7261	995
4070	6750		10192	973		4024	3599
4258	5632		5880	2003		4425	2933
2137	1574		2390	2595		4498	2798
2914	7157		5669	2286		6693	6155
6000	2275		5596	2648		2798	8558
3562	3096		8598	1505		5012	466
2345	6106		6445	3093		2875	9638
2285	7098		5382	1678		10675	313
3793	6287		10407	2938		6270	2674
2782	2500		10036	2688		3981	935
2436	4553		6989	5448		5161	448
2225	7415		11150	1564		11481	3362
3480	4321		11108	2672		6719	331
4573	1775		13414	1547		8443	3872
7229	4439		10762	1209		3940	5078
3695	2207		3887	3095		7221	10124
2833	8327		3546	1300		4409	8032
5954	4347		4366	1111		9576	8148
2114	1136		2303	1670		4835	1481
6713	3496		6838	1303		5204	5519
8273	5502		10863	3505		4559	4248
2365	2263		4788	3879		18429	1117
9757	6826		6218	2745		5184	7814
4106	3714		3267	1160		11292	13305
5850	4216		5953	4622		5606	6591
11053	6354		6989	6368		8152	1687
7147	1030		7292	10029		4273	1964
8734	4500		7510	3984		4780	5841
4848	3030		5817	1289		5509	3057
4529	1871		8963	1469		5332	1186
2418	2178		4866	1629		5561	3473
4719	6138		3723	3020		7397	2447
7948	1934		11199	2359		4738	3725
4353	1233		14691	4535		4446	970
9003	1212		8353	3014		11063	3016
4318	6256		4286	3019		6341	6831
12386	6013		3583	1737		13026	3301
3804	1620		12615	6435		4975	2578
8902	2023		3766	4526		4381	11889
4740	3188		4897	2500		5226	3539
5680	1563		9522	2666		9074	1066
3067	2189		5123	1400		7195	12568
3129	1317		13188	7136		4359	1345
5949	1733		9840	5315		8761	4491
9648	2414		4172	4290		3844	6516
6877	984		1997	1296		1233	6530
5672	2319		3946	6150		4167	3114
2591	3087		5862	5895		3940	8418
4745	2375		9236	2485		9264	3148
6140	6150		4660	2112		1378	3800
4472	5764		2858	3633		1386	6337
8762	2339		9002	3048		7258	3246
10851	6709		10075	2935		2231	3043
5333	2822		6431	5340		941	2746
4388	4594		6919	1082		4962	2419
3471	3681		13486	2160		4163	4442
6588	1692		7197	4196		1120	682
3770	4676		7250	3591		1798	5479
4796	2257		12932	4562		4037	2721
3613	3916		8970	5494		3146	4133
3574	2553		5189	3152		627	6511
9412	5482		4841	2807		3138	5362
5660	6938		5427	3668		3472	4857
6328	2651		4180	3826		1047	814
3263	2391		7830	3577		3515	2406
4158	3472		12699	2588		1080	1570
9532	7391		8990	3211		1079	4461
4193	5722		4135	1749		6476	2518
9293	4024		2484	2403		3681	3873
3610	6952		4803	1670		1162	2360
6846	2906		9387	3828		2401	2919
4055	2764		9935	4264		5570	2504
6203	1985		6579	6477		3449	4464
3556	2313		4038	2386		2472	2075
7713	2594		3688	274		9969	3418
4006	2097		8535	1555		2561	2111
3804	5226		7764	4452		1278	5303
3508	3390		6184	1990		4109	3720
2471	2328		6890	6934		1098	5834
3023	3752		4709	2892		3390	2006
3076	2201		3972	4888		12066	6193
6680	3200		5205	4476		5367	10777
2963	2889		3975	3790		2856	2198
8611	5097		3577	1509		4729	2245
1183	3881		6047	4824		2127	1588
9650	8101		5648	3676			1812
5637	2122		9444	3604			3893
4954	2401		5747	7175		6932	1718
6719	4709		5645	3920		8421	2209
2911	1550		3372	2804		6066	1538
9945	2086		5032	1916		12299	885
2553	1673		4382	3528		8157	2756
1879	1621		11404	1915		17577	3707
3416	1974		8060	1870		339	1193
1495	3447		3830	3589		6163	2863
3177	2426		4756	2579		12489	4269
3912	3239		4792	1695		13734	3101
2429	3316		9879	3511		12558	1834
	1803		5509	2471		232	5280
	6594		4078	3981		6350	2581
2221	1926		7681	3431		21911	6596
2428	2118		8140	1264		7435	2565
2767	932		9937	1600		191	3072
5606	5471		4435	4124		16643	1161
1593	1782		11955	1642		2848	1314
3852	3098		4917	2161		5062	2397
4747	5092		3331	3809		106	1715
2117	1474			1606		3797	1608
2012	3864			4435		7868	707
5336	3146		5526	3802		4245	1193
4687	1910		3796	1448		3999	2781
3866	3403		6120	1966		233	1129
3198	1893		3118	833		137	2071
5393	1825		3026	2288		3606	1875
2567	3848		2721	2083		119	3413
3446	4158		4501	1293		5225	2551
5362	2657		5917	2553		206	4235
2645	1822		3572	3514		6617	1069
2487	4523		6280	3536		3527	5616
2271	1979		6592	3468		5137	1980
2559	3944		11503	919		2399	2037
2955	1551		4828	1084		9603	3800
2449	2300		7435	1140		4923	1274
2536	3186		5470	984		4635	2844
4426	1727		8183	1672		3676	2423
3595	1778		3247	2296		8374	1266
5689	2613		3968	1203		3245	816
4292	5920		10264	2307		3707	3573
2778	2092		7089	1045		3642
6818	4635		8987	2236		2805
3274	1486		7788	1777		2538	2530
4476	11705		6704	3326		3947	2844
4377	6172		3849	4065		5160	2164
3734	4738		2759	1765		4071	2781
4380			3390	5437		1975	4702
1672			3087	1266		4279	2524
641	1938		4542	3426		3284	1820
1627	8528		5315	1489		4572	3901
2604	6953		3461	2185		10661	1256
1696	2640		2998	982		5130	3359
4712	5019		7521	1293		4793	5753
3417	1930		6136	1096		5241	1867
3562	1665		3953	1980		11489	1535
1700	4920		5093	2241		13209	7309
1509	5983		6202	1944		1882	3850
3781	2329		10275	3891		7188	2347
5583	1877		4899	3422		10157	3883
2360	1349		7416	3988		7720	3681
5674	6614		2497	943		14088	6520
4989	4216		4373	2449		19053	2611
4279	4155		3497	2215		5467	2091
2297	992		2978	4560		3831	3549
2620	2867		5768	1461		2578	2557
3272	1037		8169	6432		3455	1881
8666	1586		8136	2083		2671	2789
3152	5867		5568	2263		6150	5223
4005	3554		11766	1457		1482	3351
2739	1989		11136	2042		2064	2691
2342	1876		6209	2842		6618	642
5070	3797		5189	616		1907	667
7259	2899		3966	2463		1716	1716
1324	4928		5755	1222		2683	653
1785	7763		3787	3058		5169	1610
4124	8815		2922	1588		5094	1730
6153	9560		5078	751		7106	381
7449	1513		10610	1340		4048	1397
3450	2106		4399	3377		4586	1815
5446	2283		8552	708		7994	2500
3858	1636		10693	1664		4451	2929
5778	3046		6149			7560	1624
2654	2826		5383			5800	1214
5894	175		5032	2768		12027	2339
4356	1768		2717	2134		3053	6616
2056	263		4131	2036		4216	975
4781	7640		5319	1600		9244	6891
5119	7414		16072	4345		7064	2308
1762	2841		6033	2628		12372	1243
2076	475		5193	1568		4829	8722
3213	900		4525	4128		4419	1141
2109	2812		5006	3497		11554	775
3991	3786		5587	1979		6474	3522
1564	608		6003	1869		6828	4561
4271	490		5145	1746		7952	380
3462	2593		9401	4543		4772	5004
2712	2043		3112	2592		8631	702
5098	5046		6568	4284		3158	3858
6985	5246		7941	9187			1186
2438	5694		11463	3780			5552
7483	5261		4813	2338		4284	1914
2385	4820		3290	4731		2295	196
3723	2963		8006	1863		2377	1615
5229	2939		4419	4251		6611	1941
5322	5207		6367	6209		1982	1249
3224	2153		11305	1398		2649	1723
10345	3576		8058	3420		1801	1004
2943	1512		4284	1412		1708	1661
7426	4024		6685	6590		4775	2162
5894	3443		4798	14119		1554	1011
3687	2741		8520	10795		3598	1822
4053	2602		13018	4506		7948	904
3014	6432		3993	3859		1778	2184
4357	6214		5083	6304		2813	1821
3261	3927		2829	5402		5628	590
4509	3664		10547	23391		1369	2775
2225	1709		3818	1245		4961	1297
4169	890		4298	5398		7047	954
2679	1329		8455	8583		1100	1508
3319	4283		10008	2504		4485	2023
4941	8967		8578	6890		2671	1482
6033	1489		10361	2582		2139	1656
2916	2480		5490	2620		922	1039
4450	1038		19902	4064		3985	855
1914	3616		7237	5237		4145	1516
1718	3208		4626	3600		2204	2521
3341	4225		8473	1764		6755	652
3426	5560		5444	3650		2450	915
2752	4470		5088	3108		1148	1237
3152	4607		4043	6080		3065	1000
5073	1990		4657	2008		3520	570
2776	3373		6375	1573		1393	501
5075	4005		2491	8940		4134	2357
3813	6732		4958	4331		4242	1147
4745	1809		5846	4201		2431	532
2802	4994		9380	9047		4429	366
2857	1517		1997	6612		1780	3788
4088	4660		4671	3240		3220	5642
8998	870		3428	5054		1152	1148
3805	3107		5267	4441		5014	483
3653	1804		5589	4411		7379	5953
2385	2734		4583	2109		7007	1237
2032	1038		4110	2093		3816	2565
3498	806		10926	957		6416
5413	8503		9418	3236		8500
5690	2455		2884	1292		7812	1371
1720	4099		8388	4529		4242	5229
4517	893		2934	4012		3356	3703
5264	2133		6493	1436		1889	134
1178	1679		7161	2396		6340	2816
4184	4163		4981	7842		3279	2541
2080	3790		2595	1304		1401	1749
8421	2059		6912	3722		6038	1893
2552	5446		5288	6900		1422	2734
5565	3195		6281	1516		2527	5187
1752	3140		3332	1112		3866	1418
	2167		6058	2589		2132	1883
	5465		4662	2225		1779	2545
3198	3599		7310	2099		1175	2821
2803	1775		5890	6494		3097	2883
3735	1479		8389	5543		4853	3153
4131	2663		5724	419		1989	1962
4110	3400		7543	1727		2060	2858
3008	713		4242	3140		5326	3828
3508	1451		3405	1874		2268	1751
4264	1609		8119	908		3773	2061
5064	1294		4103	2506		1510	2194
4259	1988		8091	6987		6963	837
2353	4149		4813	2529		5743	1263
8846	3617		2555	1427		1894	156
9849	4002		5308	3100		3541	7706
5336	1075		2648	1611		3445	1889
4267	5283		6762	1221		2778	4317
2939	706		4256	2225		1660	3575
9860	3211		3953	2114		2617	3237
2912	2404		8641	890		17119	3186
4160	4044		5475	1906		11585	3475
2303	6818		3676	3184		22025	3573
7550	2705		3700	2817		8008	4275
2358	3082		2866	2620		17285	2481
3242	3054		6407	1864		13695	1738
4262	5714		6564	2033			6599
1825	3484		3691	2040			6574
17600	2022		9801	1491		2437	5140
4515	3473		5791	2214		6035	4927
7995	1088		5042	1629		3186	4411
4518	4049		5832	1619		3733	2336
3615	1550		2327	2308		3501	7872
3060	863		3789	1922		3093	2537
1937	2301		6428	3684		5006	4304
6007	5089		1887	1864		5401	2384
2262	3301			3140		5846	3515
5685	1690			1451		2424	4127
9733	395		2304	1588		8551	2543
3944	1581		2362	8177		5150	2806
2233	2251		2571	1575		5808	3702
6008	1796		4086	2410		7100	960
4755	1231		3040	1913		1453	3930
8375			3420	1460		3712	2908
5066			1813	2204		9467	8622
4635	1393		1939	4531		2068	2502
3827	771		1823	3163		10903	8349
5565	1577		4131	2240		5155	4489
4808	1216		2913	1691		3300	2148
3166	1396		10251	1558		1170	7158
6721	3368		2400	3052		7756	5858
5537	1133		4508	2946		2907	4723
4259	984		2382	2055		4365	5809
4344	2410		2437	773		6376	2121
6296	2457		4717	1099		6323	15193
6866	1704		1401			3807	13258
5166	1393		2804			13318	2017
4507	1468		2207	267		9565	5630
2722	1449		3938	972		3476	9767
3680	1956		7748	2420		11063	3794
8388	2257		2536	1837		2075	5003
2899	1846		4272	4205		5873	2886
6386	772		4498	496		14108	240
3207	1311		6091	290		1612	7466
3463	762		6789	2342		3597	3966
3824	625		4329	713		12546	4260
4952	1797		3624	224		5903	7280
2501	2061		9099	1740		3892	9014
2892	1882		7658	3805		3487	2486
3305	1422		3363	1303		5115	2947
6599	5101		8775	697		9960	2038
3805	2569		9002	392		10238	2269
4066	3076		5325	1815		5460	2903
5320	3073		4857	1678		6978	4457
2993	2817		10119	910		5139	6161
2607	3827		5143	1821		7127	3802
6606	3085		4632	1946		8122	3586
3752	2230		3095	3447		6378	2262
7877	4153		7588	1574		5556	5596
6514	3146		5147	341		6412	3204
2608	3276		5054	2207		5057	3255
9008	1368		3594	2551		8556	4900
7655	837		4578	3371		6609	5031
5002	1339		8147	3123		5845	3097
3458	2449		5169	654		7255	2212
6239	1985		8848	958		13862	6664
4183	2523		5555	692		11375	3118
2102	3661		5690	1881		15179	6975
5299	1289		5248	1929		19072	3307
2121	4985		4789	715		8131	3450
7618	3847		12128	2316		9107	3622
1255	1725		10492	3728		17799	2883
3587	2504		9389	2315		8451	11523
4215	1116		2108	1497		19857	2225
4025	2554		9325	1425		7727	10059
1716	2176		4537	1298		17861	18852
2466	5763		5830	1229		10524	5934
2702	3823		1866	841		11664	3236
3723	5608		4843	1018		9051	3417
3076	3791		6725	1664		16808	10183
4562	3822		7749	2217		15189	3355
4064	1896		3423	1527		14639	2238
7448	2052		3847	1613		7352	4786
2641	3289		4577	1800		18803	6148
1916	3329		10823	2450		16468	1774
3859	2747		5145	1824		8791	1366
2131	1982		2111	670		6726	6161
2589	2488		17700	2792		4552	8108
4556	2696		3548	3689		9758	3894
6954	2873		1886	1612		6784	2703
6312	3992		10049	3214		8938	7938
2168	1623		4788	1895		15308	4840
2801	1538		4800	1516		5707	2279
3242	2005		3432	1034		6228	10964
2494	2740		10629	1218		4148	9785
8180	2665		2247	1506		8702	2946
7270	3915		2060	926		10685	4986
6219	1304		9920	2392		6740	2974
4685	8142		4228	547		8407	2686
4635	7762		1769	2980		10120	2030
7212	3105		8258	4861		10744	3093
4826	2166		3829	493		5153	4718
5405	5609		10026	1009		8029	6936
6509	2357		4944	2930		4979	7311
5585	6608		2321	2128		6609	6774
4817	4808		4769	1677		7011
8697	1062		2086	3342		3999
4314	4180		4166	2086		5570	1919
1845	2455		10949	1511		6378	5352
1944	3974		1647	1349		5070	2454
5953	2704		5642	3294		7142	2721
3803	2492		1727	986		3896	5161
2620	1625		2061	961		7616	933
4948	1474		3526	3498		4196	3115
6573	1302		10231	890		11322	1311
5836	5376		6119	2079		10181	1967
5081	1193		9402	2180		14515	3867
3712	5364		4982	1353		4123	16832
3302	1416		6358	1222			3482
5481	2724		7173	1621			2599
7053	2487		3530	1567		9561	6484
5016	4534		7648	1290		3747	9234
6553	2438		9418	977		4805	7364
5157	2627		4590	1498		9478	2971
6813	2812		8686	3088		9627	7795
3464	4776		2407	1614		4679	2927
7004	1785		6172	987		3982	1318
2717	5168		6930	2157		4341	2961
3739	2694		6604	1123		5055	4558
3285	2474		3487	1986		6229	7086
2601	1295		8674	931		4158	8002
3941	2636		5921	1823		7752	2500
5682	4809		4971	1693		3762	3157
2227	4681		6496	1347		2997	7356
2835	5753		3310	1664		3517	3270
2098	2397		7097	2218		2061	4373
2137	4588		13307	4484		4208	9511
1938	4413		3627	2867		2379	3524
2779	2676		4563	1423		4321	3523
1824	3131		7727	1342		2760	4613
3039	4476		5033	1953		9152	1393
1770	3150		4623	2293		3009	1014
1723	1171		4031	677		3002	4960
3933	2059		3351	790		3273	664
1660	2178		7821	877		3175	1757
5655	5287		2697	1348		9495	4548
1692	5399		8768	3080		4267	9045
1557	912		2970	1775		3352	925
	2113		4132	2031		2773	4367
	3485		2703	723		3365	10077
6348	5350		6743	1684		4252	1080
3300	1491		6398	1277		5459	8512
3610	1282		6289	1004		2742	7411
4764	1471		5427	1517		4584	3078
3956	2437		6286	161		2968	7913
2530	1383		2745	480		3139	3706
5413	1868		3531	886		2897	3478
3421	863		8068	332		2286	5651
3930	3263			583		6247	3093
3907	3133			1119		6808	5206
3741	500		5564	3802		7295	2102
3213	2454		3979	408		4331	3117
2766	3127		2277	286		3278	11278
4535	1438		3640	362		4570	2235
5581	1907		2183	1124		2815	5607
3161	2107		774	387		3289	2903
7313	1158		6760	2421		2603	2205
6332	2488		3512	1029		6664	4506
3187	1948		3472	1004		5842	2155
11012	1673		1087	2254		6261	3569
8972	4288		1040	5460		2207	852
9036	1024		3597	1513		5062	1499
3305	2486		1775	2692		6264	2545
3182	3257		3272	2219		3430	3683
2395	968		2453	3421		6742	3870
2823	1406		656	4693		5649	3853
2720	805		4370	3281		5732	582
2256	1852		2745	2425		3773	827
1798	3266		554	3100		3847	2376
4907	3168		2651	1453		3444	5146
2841	3082		4050	3934		7339	4299
6883	2209		817	3078		3861	647
2442	2431		1503	481		4530	1261
6830	2194		2923	1214		3627	1241
2173	3999		6093	6636		5360	5560
4328	4485		4935	3335		15877	3934
1897	578		603	1490		4179	896
2410	389		4469	1076		6347	2318
6176	2423		3445	1159		12032	597
2574	4114		406	4917		7666	1885
7038			8451	3842		4099	414
2246			3646	1098		9163	1559
2327	2466		4060	5701		7076
4014	1567		7155	2638		5728
5095	1936		837	1955		13774	402
3171	996		6174	1027		3380	1233
3647	1473		3864	2563		4616	587
4074	1278		6369	735		4598	1390
6836	2380		690	722		3786	1540
6928	2509		4658	791		3641	1374
3523	1555		251	2744		4013	1065
3021	2599		5727	2081		9424	633
6164	1420		4273	868		4093	1131
3509	2311		2871	1926		3405	2291
5211	3684		1169	693		4098	663
1989	2613		474	1338		10572	925
3819	3549		4093	5358		2609	1842
4174	2033		3045			5762	2459
2704	2217		715			3669	4118
6668	6276		1323	3332		1875	1821
6452	2183		5204	3500		6434	4031
3646	2461		4126	631		3760	3317
7498	1364		4036	911		2507	2404
5446	6361		9150	1367		4308	7035
5326	3503		8710	1830		4764	3731
6099	4248		3294	1247		7582	5133
7141	1849		2952	596		8442	3025
3498	2172		5403	1865		10213	2712
3078	2068		7819	1330		2747	759
7146	1155		1342	1834		6586	2238
2636	4841		695	566		12531	2503
4318	3718		4539	2183		6182	944
3365	2968		3609	1306		8665	1317
2982	4555		7355	1054		2944	1414
3977	1965		10143	608		4840	771
3782	1821		4266	2659		2502	1208
5291	7113		8367	1041		6307	610
6759	4534		4066	1733		4355	670
3735	4875		3168	4684		1843	2032
3179	1497		7875	1888		2919	3144
2970	4918		14564	4663			3563
523	788		5551	2370			1173
2475	2319		4478	1123		1883	1100
2781	2295		7926	2663		2400	1844
2727	3008		8918	5518		17028	1275
2785	1761		4299	2426		8325	1230
3201	5671		9811	665		10916	2001
4050	1258		1096	4466		19695	1361
4728	1741		5905	1826		3271	1913
2273	2678		3394	7165		2028	4780
3498	2844		3467	2995		11715	749
2830	5095		3091	2877		2993	5131
4492	3952		6771	5915		10936	1883
2388	1406		4160	5444		8819	1642
3905	1579		3251	2842		4917	2685
2885	2230		2143	2381		17960	2468
	1862		3232	5986		19437	749
	7063		6420	2904		10717	2143
9665	2442		5516	3816		3209	181
3658	4628		2146	2468		15565	2094
7521	3826		4024	434		15903	1242
2542	3068		6883	4563		2043	2825
5553	4674		4015	5877		4486	3055
3582	6598		3106	2322		40705	2321
7624	2683		5563	2028		15768	211
2289	4716		5967	1691		9703	2923
3332	2179		2636	2924		22273	2524
9083	4157		3779	2069		24985	9148
2961	3527		5370	1038		10960	3173
4807	5349		6619	3443		17168	3180
6666	4416		5620	2716		8198	3878
6656	2342		4515	2643		13516	2329
5912	4038		5758	2505		16936	3619
3386	5351		2964	156		18691	4438
7472	3670		4886	2471		18290	4816
3693	3956		3269	2701		9288	5839
1193	1947		3453	2007		22281	1342
3613	1983		5750	4700		16706	2057
1893	6272		9901	2075		12458	2570
2824	1229		2818	2339		10742	2242
4562	2069		9018	1555		16295	1141
2101	3951		2586	5182		7856	5597
2780	1854		3767	1679		17529	2550
1574	4651		2647	1772		16998	1194
4555	3153		5975	4195		12570	2404
3216	3617		3065	4837		28951	8315
8026	4623		2524	2901		17351	4808
2465	1602			1991		21504	6681
4745	2132			3686		7441	2677
3458	1876		838	2624		17704	1721
5478	5564		1214	3351		10776	3452
2488	4408		2061	675		15914	6340
3886	2212		3535	3986		17814	3647
6310	3308		3589	1603		9382	2211
5070	3778		2743	3329		7131
3684	1748		1480	1048		3533
4885	2825		1713	1332		3840	1751
3910	3286		3322	697		3978	3470
12605	3251		5140	4931		5358	7307
5321	3185		2209	2266		7164	689
6601	2116		1220	3298		17752	3121
2925	3563		2974	4314		6030	1184
5797	2276		3952	2970		11395	5151
4972	5156		2589	2059		6588	2528
6728	1428		1696	1047		10851	2844
6985	2323		3987	1432		6948	5382
4388	2483		1092	6485		2982	1610
5253	1987		5706	2388		3634	3854
2882	7408		3358	6946		8277	5503
3892	7215		3057	5259		6425	1635
8469	2431		1627	420		9204	3072
4598	3843		759	1404		2942	3248
4142	3610		2731	3460		7162	4880
4631	3631		3192	1883		13434	2009
4655	2071		1524	840		4989	5545
5146	4001		3163	5108		2855	5263
7756	2363		3386	1259		5806	4211
10681	1936		1627	4679		3750	4177
7202	4102		1852	4856		6468	2661
5455	2799		1699	2058		6779	2463
10996	2988		2237	4302		3408	3902
9745	1733		1348	1164		9534	2011
2202	2795		2708	2872		5098	3167
4787	4274		8010	6601		2470	2508
1329	2356		3354	3795		4304	4299
10654	2830		2650	2069		2774	3050
8406	3327		10540	3658		5414	2460
6550	4406		3377	3393		2254	1832
2553	3868		4687	3424		2954	7133
4214	4794		2513	3156		4707	2368
2453	2419		7333	1297		1691	3479
5705	5922		7183	1083		4069	4975
8619	3108		5573	3740		6034	4862
2708	2689		2879	2578		1938	2451
4596	2013		1686	2734		4962	4631
4063	2413		8601	929		3970	3294
3258	1566		6027	1084		4982	3232
6085	1052		2838	3918		4325	7844
2161	3087		2782	1947		7540	1965
6507	4118		2896	2737		5014	6483
7232	1247		3714	2469		2719	2834
2619	4174		4140	4098		4682	2897
4286	1016		6944	1271			3661
4020	1401		4830	3468			3183
6244	355		4872	1221		4419	2291
9340	941		2517	4926		2607	2250
6248	230		4119	3218		8046	5373
2457	1455		3577	1822		2077	4295
2635	1741		5439	1416		2702	5838
10182	2839		4395	2433		4217	5735
2392	207		7182	671		2780	6105
2249	363		3326	1978		2215	2774
2676	224		2859	1474		3223	1251
8283	3971		6070	946		2277	2993
4761	4281		5740	8339		4643	5305
2576	1365		7599	4069		6011	3361
3136	4916		3963	4416		4650	814
10172	3693		6176	1313		6617	3339
3084	529		4639	2168		3025
2489	2200		1784	2637		3310
5042	3383		3711	3906		2925	2312
4221	287		4876	4915		2356	2155
4777	466		5182	6883		6553	4562
2721	1587		4275	1618		5685	3111
5897	2211		5443	1739		2928	2197
1807			8212	3878		8367	4231
6245			3574	2203		5855	3565
9438	358		6198	7119		6260	3091
1888	3127		3187	2699		8138	2152
5348	2235		3877	5727		4032	1200
12963	1436		5232	1281		5645	4141
3324	1508		9259	4428		4029	5760
4852	2498		5996	2181		4595	2942
5150	1939		9032	6453		4925	3968
8520	3112		4395	4959		4078	1636
4028	1617		5918	3261		3417	2669
1788	4990		4894	5279		3287	1990
11023	1214		6915	1374		3535	2010
5766	1668		9144	2796		7358	2688
1700	1092		2555	3577		680	2372
2546	1875		5414	3601		407	2453
3043	4302		4707	1171		4359	6054
2127	1450		2973	986		644	2173
2927	1432		3718	1561		3234	2456
2125	4377		3709	1238		944	1427
4277	2158		10812	3943		2294	2141
3289	1346		5574	1611		831	2433
4760	1938		2179	1001		2874	2893
	1827		3920	2078		1096	3004
	4379		5291	1436		1136	3173
8379	6159		2606	4176		3860	3179
6631	1444		3401	3698		1730	6167
2600	3000		11258	2133		4181	4883
4631	2835		4777	4075		5671	1824
5050	4138		4365	1405		2657	2570
6536	3890		4724	4268		2445	3432
3642	4998		3278	4433		1467	1847
5377	2203		4872	1342		4012	2832
3195	1445		535	2941		5474	1708
4810	1632		4739	3290		2346	3074
3663	421		5515	3545		4256	8031
9347	2812		5989	2762		3741	2472
6316	2649		7389	2957		2583	5828
3180	2327		3156	1043		4413	594
7713	1307		4521	3034		3226	6005
6291	3313		4002	749		3674	3499
5751	3923		3897	3823		4927	7983
3768	2786		7346	5649		3448	3127
3605	1222		5356	3235		3977	2773
7511	2624		4305	2448		4266	360
3596	2752		8512	3452		7643	4286
6232	1458		4804	2341		3729	5975
5196	1380		4235	2738		2320	2997
7367	4094		8259	3306		3141	5206
3765	5004		2439	6213		6244	3478
12880	3810		6178	749		8890	991
6219	5158		2851	1388		3492	1977
4226	2871		5892	1262		4827	1702
12284	1301		3082	3393		3257	1474
9978	2569		1776	1970		4045	1081
8123	4648		3561	3253		3122	558
4655	2267		7408	3823		7063	9203
7927	3992		6008			3051	341
3450	4392		7735			4582	3775
4888	2402		2458	1979		2614	10708
6556	2425		8333	3165		2949	586
6930	2427		4227	1701		9949	7544
4326	3961		268	3620		2974	2872
5351	5672		3690	2926		3480	2733
5399	2642		6673	604		3590	4408
3508	2460		2704	2626		5578	408
5249	5181		7835	4852		3040	967
5845	1715		2970	1600		2735	2174
4751	5844			1582		1906	914
4488	5417			741		6579	1212
7950	2797		3429	6802		6124	2710
9290	3043		1991	981		4972	231
4023	2101		3164	2428		1601	1323
3502	3314		5766	3960		5669	2512
5438	4506		2844	2962		2474	1633
8498	3264		3165	1779		4204	2199
11946	2360		3908	1320		8577	1863
5872	3718		3844	3567		20298	1556
3982	4120		1950	994		6261	1861
7301	2356		3166	1855		4204	1396
5553	5366		5264	954		4111	681
4008	5803		2426	1090		6850	5958
9162	2372		4547	2904		3841	2133
5901	4275		2425	2180		6987	5365
2915	2722		2900	1755		2563	975
4728	4166		5277	3729		4967	6981
4458	2095		4288	2016		8450	2467
5438	6242		3763	3423		9351	1874
5441	2445		6028	5084		1746	222
9415	5859		3166	1691			1619
7467	1418		8688	2443			1646
2810	3146		3241	3174		4356	3352
6252	4248		5221	2068		3626	1853
4846	3597		2692	2926		3116	4153
4925	3632		3826	2024		5879	2058
4339	3580		9929	3161		2546	5008
3061	1195		3238	5588		3640	4109
3211	1369		5908	2932		1936
5912	1529		6955	2877		4734
2428	3379		4546	3815		3209	3210
5784	1460		5099	3029		3052	756
4510	5651		2133	350		2306	1825
4475	2035		3781	1238		2704	2187
2794	868		5399	1116		2856	4134
3312	2660		7862	5058		4393	2282
4073	1335		6583	1272		3940	6187
4968	1630		3143	1004		2402	2586
3552	1215		11031	2014		2667	2763
2792	2805		7926	1930		5753	996
2324	2462		2475	6523		3683	4366
2202	4786		8772	2505		2983	6536
4062	2190		2538	1022		5611	3418
5289	1941		4133	3360		3973	2134
2996	1729		6996	3159		3075	4331
2172	2989		7312	2786		2252	2009
1657	3340		3207	1265		4257	3950
1911	2886		3693	4415		3867	1672
2252	8483		4127	1940		5816	1077
3534	3175		2887	2937		3727	4407
4483	2018		3507	3397		6026	1182
4450	5476		2824	1989		9615	1351
3101	3103		6513	4522		5475	2967
3378	1437		4030	1662		6005	973
2558	1583		4143	4968		1704	3612
2187	1700		4360	4040		2923	3912
6256	1768		3147	3317		1628	1938
2989	2282		4479	2574		3968	1432
2669	2323		4415	2303		1949	9702
3022	4822		4764	4343		3844	2808
5477	2036		4487	999		245	5986
2722	2531		3685	2300		2417	3212
2163	1394		7624	3292		1454	2274
2457	1320		8821	2366		7376	1227
2433	5304		10129	1428		2066	4887
3453	2017		5775	3356		1912	6738
8602	1775		4412	9672		2054	5415
4525	1182		2505	1220		4213	3210
2467	1636		3787	1046		2365	2534
2348	2759		9057	4753		4381	7698
3978	2630		4642	2072		2044	3421
5734	2786		9918	3645		2347	1576
2242	5468		287	2653		2615	2838
	1561		3819	2687		2505	1799
	1881		2409	4691		2321	1414
2921	3316		3713	2702		2782	6728
7783	3905		4948	2196		5059	4375
7960	2365		5714	3708		1933	1727
3011	3811		9348	1922		2801	2343
5297	2430		3527	5166		2063	1497
5878	1388		7786	6692		1756	1597
5781	2087		5924	7931		2485	4142
4304	6579		13137	1476		185	2933
4792	2524		7936	1773		8267	2533
6132	1182		4065	2537		1624	5275
6212	2411		4096	2351		4505	1778
3895	1787		11326	1609		3845	2501
7533	3598		10660	6525		11689	3048
5480	2134		12404	6390		3485	5260
3385	2868		4114	1467		4673	1846
3648	4576		3606	6954		3999	2524
6674	3716		14346	5936		5574	4260
3971	5316		4531	3322		4160	1740
8216	6098		4703	7901		4100	5186
2951	2528		3805	2583		3953	2255
10135	988		5566	5076		5002	3586
6691	6041		5397	3031		2404	3421
4999	2607		11206	3768		9859	6966
2609	4418		7103	3554		9693	1618
7733			9034	3857		4076	1709
4743			7438	5789		6425	2486
2832	5425		5648	1494		5491	4416
4151	1559		5921	6298		2378	3223
3333	3676		5165	6326		4266	4250
5306	1223		4004	740		4102	3261
1355	2936		10198	1621		2553	7783
3073	779		10684	2248		1318	2040
5123	1834		6262	2864		4601	6491
2995	1004		2519	2352		5184	4355
5793	9822		5161	4946		9134	5564
2862	4925		3976	4529		11329	2715
5894	1420		3731	3211		5131	10895
6003	9028		3700	4634		4210	1566
4737	3755		12467	1882		10775	2379
8197	2204		10885	2958		4803	7278
4792	7424		3270	2629		3598	3839
9775	2776		5508	6339		4882	2407
5883	10285		4771	1448		4623	2902
5767	2041		6248	9465		3783	3296
11660	4920		6266	2486		3749	2487
4969	1257		7898	8014		10185	3254
7988	2521		5682	3168		4264	1261
10058	1230		14997	3266		10228	1856
3710	1613		7731	2544		5999	4754
9006	3610		4227	1576		4858	1681
1629	7759		3161	3336		7896	3607
17598	2396		2414	2548		4563	4099
8630	2263		6254	4701		4502	3411
3308	1730		3067	4420		4083	2890
4582	1152		4106	2274		7600	4676
3532	4536		6449	1088		9319	2524
8739	1982		3941	2156		4879	1835
5947	1503		4856	1960		7155	2001
1425	725		4800	10206		2679	6596
6350	1005		3146	5429		3451	4444
7998	3555		1523	2498		7022	1978
2624	1263		4284	4278		4598	1280
5855	6259		1616	2282		3750	2352
7229	7251		2978	6088		8191	2212
2205	5589		4368	4937		4871
1421	2210		2478	2779		6106
1728	5148		4818	3000		6202	3533
2263	3597		2758	909		6950	2018
2433	4150		3349	3877		4388	7020
1239	8416		3720	3000		3320	1957
933	4292		2102	10042		4146	5182
2739	3133		1471	2011		3266	3633
2915	3547		2296	13223		3386	5987
661	2822		2235	600		6310	3779
2085	1618		4656	2188		7112	2217
1425	4244		2909	1543		7284	4382
2244	1533		1791	7094		5010	2376
2660	1306		1961	766		3192	2138
3958	7698			863		2174	8762
3140	4277			979		3718	6228
2506	1002		4543	2719		6707	4202
4937	9571		5639	1367		5554	1504
2081	5303		2807	1539		2064	7233
4276	4198		8131			4195	3301
2377	1699		4358			2926	2759
1551	5209		3469	4259		2859	5031
6716	2009		1989	4674		7447	5258
8971	1185		4957	1753		11835	2081
5542	12253		2681	3001		3500	4623
8748	5207		5182	3284		2288	5723
13222	7246		4423	4465		2139	2974
8507	8897		2244	3665		7847	7372
7423	4545		4960	2552		2167	6766
7118	4367		2699	1791		2936	1686
6216	1417		2806	2247		2577	3173
6521	7538		5112	2214		3608	3333
7403	7131		9118	509		5991	1311
5486	6820		7173	3542			3900
8721	13054		1621	3665			4657
8673	4102		6041	4508		6990	2737
9467	1978		3149	874		6121	1493
5508	2877		7642	3165		8601	8893
6259	2026		4180	508		4770	4137
1658	3118		2839	2632		2894	2676
2459	3433		2604	2156		4726	14314
1594	6634		5820	663		5898	2486
2606	12209		4780	5753		4466	2424
1886	5768		5663	940		3361	1889
2476	7578		2207	1193		4657	6732
2149	2930		3625	1320		5478	7235
1707	5275		3034	500		5729	2885
1502	5700		5171	2174		4282	2694
3472	7728		1874	1089		5408	4471
3321	4704		6964	1223		3715	1883
9244	9301		4370	1179		10232	14453
3108	3335		3892	2426		4578	7340
1086	5015		5729	2727		5690	5012
2677	3316		11205	2419		10593	3876
6197	2592		6208	1366		5667	11748
	10930		3579	3373		2748	2323
	6174		6650	2340		9283	4430
5479	3699		5417	2441		4274	6337
2520	7184		6712	1284		3782	9451
2799	6184		5773	3123		11135	7914
2789	2998		4235	4051		7210	4008
1737	9934		4156	485		7826	15486
2513	2540		5458	4888		8055	6532
1520	5501		12196	7536		5954	5002
1561	5818		6829	2268		6420	2227
3230	7848		4973	3139		6744	4833
3958	5591		6911	2762		3495	1666
5202	2488		11502	4080		6309	1806
4233	3456		11685	721		4719	2017
852	8228		8840	2636		5731	2864
2441	3570		6255	3961		7325	4090
2827	4169		3539	4215		4511	1995
2131	4289		4838	5614		7111	7009
2700	3007		10376	2142		7262	5654
2307	3229		6633	1364		6902	2169
503	5575		7705	615		6687	3619
1809	5944		11503	654		709	3486
1563	9149		8345	2762		5348	3301
1410	2291		8562	1375		7506	1658
4084	5730		4760	653		5659	2170
5039	3828		11564	1667		910	2348
10083	3300		3951	1110		7475	4326
4489	2664		3284	2906		1925	9482
6808	1531		2227	1184		1088	7985
5319	2391		2497	1443		4713	2287
4032	4877		2763	558		6521	1782
6563	4478		333	6514		5643	6726
3172	2028		2503	168		7113	10665
1833	4072		1312	230		12772	3160
2517	6079		1328	6078		4967	2562
5931	6371		1136	198		5885	2267
3390	2085		1958	1941		4750	2564
6537	3152		1917	1346		6622	1760
3306	5112		675	405		1427	5443
7380	6085		2077	5357		3634	3217
2767	11882		1678	2104		6598	7236
7283	3149		2099	3538		5551	4071
4571	6171		1037	1131		8641	4927
6592	3344		1803	159		6530	2743
3275	6559			820		3942	5077
7886	4154			701		4975	4213
8590	1345		2574	153		5393	1928
4380	1079		6130	925		9029
3181	6935		3464	3032		5816
5947	1371		5154	288		12976	6651
5391	3639		5126	979		5257	4158
8542			4629	860		6112	7266
4235			6732	1309		3775	2186
6654	3233		4533	3254		8129	12477
9838	2622		8521	4790		5696	2043
9497	1695		7323	176		10404	6407
2564	2070		6326	588		7228	9219
7601	5845		6314	2143		5176	11550
5679	3626		7913	2912		9520	7536
3348	6876		3596	446		5764	3096
3608	2084		7934	389		5916	2638
6978	7482		7832	997		13521	3065
6930	1869		4603	3465		5532	1778
3146	2456		3798	725		1450	1834
5250	1393		11568	3659		2835	1563
8218	1307		3829	3340		4055	4668
3683	1949		7693	4128		4890	3262
4711	2351		1328	12579		1986	2277
7551	1160		2713	1561		2390	8236
3669	2985		1775	5450		1550	5068
5256	4890		3484	1933		3766	3771
12324	2994		4200	3941		5051	4021
4283	6403		2137	8482		9596	3083
5122	790		2217	4977		3386	6777
5237	3239		8089	514		6147	2579
3516	2150		5252	3399		5227	891
6286	3012		4116	2078		4286	1685
2205	3152		3300	4942		3674	3151
2679	2122		5847	1802		3585	1286
4041	1283		3692	322		5784	4325
3298	4019		4915	6060		7489	3259
6091	829		2150	3239		2919	3085
3744	1747		3548	6669		4961	2228
3039	1461		8832	1490			1047
3682	2478		5865	3746			1514
5223	1839		3402	5456		8220	4722
4924	3825		6324	5359		6640	2456
2674	1523		7490	3834		10472	3810
1541	1449		3465	800		11538	945
6781	1671		6140	1440		8333	2490
4945	2335		3370	2456		1839	1714
7983	2703		2648	1622		5658	2865
7163	1441		5260	869		6699	823
5647	6032		11551	18842		5007	2596
1906	1388		3733	4293		13535	521
6454	1385		4758	3189		6333	4516
5557	8574		2952	1869		13113	4200
2703	754		5256	3189		10762	3343
13160	2421		10724	3886		7750	431
4312	1701		5224	1277		7997	2463
7439	2944		7411	1234		14596	1265
3925	2105		4598	643		6860	986
9298	924		3426	4915		15772	1347
5629	2341		5807	2936		13710	2040
8096	1697		5052	4104		11679	1205
7306	8676		6430	4063		6420	1745
7986	2694		8973	11660		17699	1309
4305	4939		3482	7416		7195	1439
8713	3493		5899	5395		6192	1356
10042	669		7464	4573		4663	613
9721	2403		5767	2683		6975	1673
6511	1010		20246	4205		8943	1146
6231	1356		2513	1894		5534	988
4313	10538		8628	10895		6494	1871
5433	3356		16122	5343		6626	604
	1541		7038	7090		8100	578
	5284		8466	2330		14847	1014
3440	4086		4167	1502		12011	649
3983	3512		4499	3524		8350	1006
3330	3892		9664	5768		9803	5638
4711	1076		9671	1904		10488	7344
4470	1782		8834	5111		4995	3898
5666	2662		2526	3699		10576	4015
5230	1365		1233	1271		5940	1745
5632	3895		5643	3901		9539	3090
5480	2909		9752	5622		5561	2360
3479	4040		5928	2391		7197	1810
5832	5801		7358	2934		5176	7400
3082	907		2034	2020		7987	1060
4080	2143		3514	2280		3890	554
5384	1129		1823	7021		10772	3778
9997	1082		3924	5062		6780	881
4534	2450		3346	826		6450	2134
3965	1079		1543	2713		5862	2320
6473	2916		2985	1825		9192	1878
6875	7410		6028	5033		4677	1015
5641	3667		4912	3798		10178	4761
4750	1842		3199	8612		6322	880
11481	1663		2809	4320		9744	5575
6214	5257		3427	3168		9903	2497
6574	1189		5266	2045		14140	571
4198	1624		4400	7102		18599	1053
7963	4360		2993	2291		11577	5965
7624	1640		6203	2435		6066	2157
4358	2765		3312	2028		20851	858
2937	2099		4500	2806		6749	6389
6912	295		5207	3835		10511	1359
8482	1169		2686	7713		7931	1679
4966	1024		2890	1606		11771	2852
4691	265		1331	4152		14839	3201
6578	5636		1687	4613		9949	1854
13777	2736		2008	3341		17524	2586
4718	4783		1544	5270		11467	1366
5843	1390		2305	3607		24259	1579
3818	580		932	1345		10440	2241
4745	1349		2722	2176		7298	511
11255	4388		1825	1282		7265	4805
9748	1818		1828	1134		7590	3561
6521	1872		2524	3187		7976	1087
5372	836		2463	8945		8859	1675
3654	1154			3381		14238	2241
3667	2309			1601		5571	4738
5799	2267		8002	5156		5415	1953
8957	1584		3558	1469		6529	2268
14464	1431		6398			7249	713
11923	3004		5921			5406
6630	4062		2612	2951		5640
5868	1388		905	4308		9531	1870
5365	977		1030	5588		5890	2525
4463	4862		1996	1014		9186	819
7532	2670		3089	4139		4105	4494
11757	3943		1417	2804		5010	2787
9814	2637		5518	3928		4107	1156
4300	5469		2296	2724		4350	1693
9128	4437		3003	3614		9846	2472
7604	3470		7703	5501		7285	5323
5255	1875		2990	2827		8583	1826
3504	1559		2449	3219		8949	2859
8890	3105		4798	2095		4835	513
6424	2072		4187	1549		4230	1471
4202			3578	2199		8131	2289
12540			5192	5917		3901	1973
7628	1241		4209	7796		2589	1426
3097	1531		3443	2205		3601	1107
3404	649		4266	4299		7007	3585
4998	832		5503	1272		5400	2653
6922	1508		3898	489		5842	1042
5353	1123		3871	997		8890	2045
3985	831		7741	950		4560	3884
5947	1522		3613	1579		8466	1084
4709	611		3755	4323		4213	1662
8477	2423		2975	1691		6806	2247
6108	2215		3514	934		3886	9572
3736	2371		2009	2881		5305	1731
3007	2792		3517	3784		9844	2904
2739	2494		7360	3598		8090	2569
5892	1637		4993	2194		5016	3761
6343	2472		4302	850		5440	1889
3267	2222		4547	1463		5221	3135
9521	2236		3245	2700		7809	1833
4359	9582		4222	2136		5102	3654
4054	4523		8216	3190		2481	2875
9884	2208		3998	925		3940	2853
2784	5024		8972	2532		9509	4911
4164	1747		5308	1194		3283	2598
3220	1372		4342	1675		4157	2636
2789	3221		13436	1647		5104	2464
2651	3855		7139	2589		4245	4137
3344	1273		4820	3521			2258
4646	3570		2031	11163			6225
4200	2955		5003	6840		2840	2228
2970	1941		5313	5719		4912	2474
3060	809		3275	10129		10106	1987
4704	1357		5929	1732		4210	1581
4069	5481		5812	2523		4390	2896
1744	1887		6390	1769		2665	1383
7495	5999		5943	6598		6135	2090
502	3011		4817	4703		4157	5887
870	2895		3246	4311		7238	2877
3839	2741		5620	602		2678	2427
3740	1641		2638	2769		6329	5921
2208	4939		5501	2769		4192	5755
953	575		3228	2524		5596	1896
191	2274		5617	3668		4114	6136
2058	3808		5146	11497		6177	4328
3477	3189		9263	1642		6238	2287
1086	3399		5895	2133		9438	2250
1430	1428		3289	1641		15016	7967
1031	1770		8287	1077		5071	2638
1261	1872		7521	1532		7380	2224
260	1999		3421	2363		8086	2831
551	1320		9236	1495		4372	1367
7614	1463		8956	2902		11785	2287
4517	4682		2518	1009		5500	1932
2714	1089		6463	2959		6770	3422
3012	1007		8598	2922		13267	2200
3091	1558		12772	5803		4020	3063
2463	1665		3907	2461		10102	4643
4223	1874		7857	1484		3997	2460
2912	751		3604	3550		4147	4147
6841	1613		6092	3827		12012	2540
5225	3879		5508	1816		3403	4778
6252	739		3997	3733		7219	2755
	5812		6757	6205		10877	5202
	5418		6873	3364		6210	3904
1692	5761		6345	3007		1797	2335
5142	11143		4146	10545		5302	3419
6133	2940		5769	3055		11731	3204
2887	5208		3597	3223		6139	4132
3863	2204		3943	2900		9111	4496
2432	4738		4256	2545		5348	3992
8568	1951		3901	4746		10643	4130
3797	6474		6028	2972		8610	1835
3929	1595		6095	3030		9097	2944
4333	5915		2879	6480		5733	2612
3515	6084		2581	2383		6304	1961
2132	6010		8973	3470		4239	1621
4172	2696		3598	4132		6355	2087
3601	4875		3001	2951		7052
9377	5464		6339	6070		13521
6049	1940		5733	1515		4922
7713	5240		6085	2693		8197
4054	4062		2906	3840		8092
9052	3480		6582	5472		6523
3539	4454		8885	5684		10971
4157	8453		3464	6476		3738
6112	3077		4178	2223		6850
2455	5564		4575	2082		6348
3397	3048		5382	3514		5828
3639	8832		2933	752		11508
3242	2939		8854	2576		5748
4118	5720		7161	1934		9852
5035	6999		5862	3295		5953
3438	5323		4787	291		6121
9436	4800		9016	1985		6943
4811	5917		20483	1132		4048
4430	4919		4081	1976		4854
3295	2757		4046	4810		5480
1593	9113		16013	2408		10379
3635	8117		12183	5255		10407
5671	6864		3412	3614		4186
6522	7663		9198	1478		8447
2710	6240		4967	7127		5598
4393	4012		4802	1796		6061
5092	6748		2981	5989		8843
6122	12908		5548	4693		8656
4422	6819		6103	2504		12933
2039	4382		5967	1994		7239
6339	2574		4496	6109		7173
3471	2102		6975	2031		4307
4812	3711		6055	2824		4649
7405	2138		4244	4819		10938
6658	3070		9063	1320		6769
2855	4397		4288	2163		14640
3043	2292		1607	3769		9492
1846	2726		8992	4080		5911
3720	2226		9350	1817		5932
2288	1660		8774	2137		8025
2467	3006		11312	5414		5552
5380	2121		3940	2508		13704
8347	2670		5051	6567		8455
5544	2056		2340	4479		8713
6427	1486		8843	6558		9013
4468	4176		6485	3609		7429
8218	2675		7882	5164		4951
2241	2443		13690	2171		11590
4809	2585		9535	4441		13436
2696	4546		8811	2275		3865
2325	4669		10675	4875		4628
2331	1170		10889	2616		5330
3136	3646		2077	1876		5704
6709	2630			2024		9261
2317	1312			2453		5741
4442	719		3462	2045		8436
2528	1440		3192	1937		14974
4589			4334	1700		11464
6316			2479	716		5975
3242	1723		5380	2416		8277
5678	2975		4203	293		3817
4565	3738		4310	2003		9388
2969	942		8115	1314		10487
3299	4148		9492	2506		8572
4650	6239		3369	2691		10324
1467	1793		3766	4433		8449
1211	1679		2452	1343		4091
1842	3241		6986	1053		5256
1465	1227		6530	3319		7396
1651	1647		5078	5907		5356
1659	1793		7103	2239
4086	2480		4837	580
4339	4031		15824	7063		3183
980	1566		11993	2894		3816
3466	2736		4729	2718		2282
1929	4429		3022	1227		2435
5460	1647		2946	2016		3108
1829	1776		6661	1672		1324
557	2353		3986	1416		5016
4606	2250		4998	762		7066
1584	2420		4178	1228		2299
2204	5506		7315	6199		3202
553	3929		5630	2533		1363
653	1572		6786	6819		2537
3900	7880		7732	6260		2226
1248	4295		7155	1444		4174
2174	2736		3487	1109		4013
2499	5912		2444	234		2587
2027	6924		5117	4784		3018
7667	2014		2393	2716		3477
1800	1500		4342			5312
3108	6208		4209			2169
5314	6146		5286	2778		2465
3614	2126		12789	4463		1626
3350	1704		3769	3314		4496
3389	1554		8544	1786		2757
5583	1958		9851	1034		2899
3080	6028		5679	2177		3359
3643	2810		5477	1054		4138
2478	2061		2343	3926		4153
2653	3460		6813	4169		3302
2528	4185		3043	3799		2775
5358	3055		3338	1499		5424
4846	3899		4255	2934		5069
2939	1900		10806	1517		10020
5577	9278		7868	4015		5238
3974	1579		7390	1203		3499
3802	3883		2882	3230		2732
5042	2500		5228	4036		5335
5518	3569		1477	1695		4578
4884	5068		1158	1896		5970
2583	2895		6438	2614		2523
2096	3296		5013	3869		2467
2033	4145		4943	4089		4831
5703	4071		3925	3783		4257
3142	2386		3152	2731		2386
4426	1973		10183	1232		3975
2298	2618		3192	3411		6685
1919	5100		4305	2003		6601
2464	1763		5832	1006		8594
4327	5297		1659	1431		3758
2646	2724		5422	1643		3725
3939	8394		3330	5600		3368
3876	3059		4457	3104		5148
	3345		7271	1387		7581
	2654		8291	1097		14864
6610	8732		1582	3409		5294
4270	2659		1442	1264		5639
6654	2971		2417	1590		6848
2443	7001		1156	225		6045
3356	3844		1487	1491		3971
4779	3847		8899	265		5815
3161	3010		3580	268		16183
1753	2323		2756	582		7335
2231	5800		1769	1123		7585
5144	1803		5139	838		6566
4847	3721		1622	2014		6989
4846	3708		2234	189		13042
4704	2191		4737	554		8711
2099	5224		4840	217		3667
6585	1245		4578	159		7024
4070	3522		7532	314		6511
8048	1611		3086	611		4231
1759	3990		4586	1424		3503
3576	1829		7984	1589		8627
4370	6735		2324	1714		3419
4464	2032		2851	3034		3833
3506	6840		4894	335		5006
4164	2715		5757	1676		3990
5103	1649		6580	1898		2479
4195	3914		2529	294		6058
5459	2696		5145	230		7593
2888	1472		6565	6683		4139
4911	2253		5712	1835		3088
6000	6088		3703	2670		9296
2545	7510		3206	7435		7138
3694	2010		2455	1969		4006
3256	2331		6135	2216		5400
2671	4101		6256	3655		5474
3208	5078		4483	5255		8171
3595	2439		8661	2403		7821
3919	2634		3842	3991		4244
6715	2336		2366	2588		3352
3001	1998		3863	4150		4436
7433	3468		3857	1248		2949
3670	1381		4084	1088		13520
3912	3630		2088	3793		4004
2746	1526		2960	2340		5275
6388	1763		1649	788		4435
7760	1793		7651	2326		4156
5076	826		1785	1431		12865
2331	4430		3995	9153		5467
5683	1984		4801	698		5956
3126	3036		4357	698		6396
3154	7306		5115	1967		8496
2986	3462		6332	3310		11164
4191	3075		4409	669		8132
3394	2567		7232	1777		5268
7958	2839		7960	2963		14315
11994	1714		6756	712		13360
4436	4625		4442	2074		11046
4101	3523		4144	2330		10118
7433	2556		7527	897		7609
4284	2361		9931	2266		5310
2493	3252		6425	3815		4849
6918	1231		4927	1972		4473
5854	2982		5940	1032		3243
4536	4940		2962	6914		12325
4864	5969		2218	2784		10841
8762	4590		2126	1573		4107
8980	1314		1570	2250		4625
6451	4765		2993	2661		7539
7249	3367		1351	1164		6402
4017	981		1933	6405		9511
6491	1150		2499	3373		3653
3883	3657		938	4744		8829
3934	4547		2525	1477		7194
4617	1027		2212	1511		5803
6703	5024		3084	4335		9183
6898	2432		1275	2950		5559
4925	1983		1580	3002		3541
16192	6229		1961	3087		4827
4447	3268		2975			9080
2475	9153		2091			3884
5385	5552		2726	1951		4162
10176	5491		2718	6201		6057
3884	1495		2872	2724		5195
6780			3641	1709		3140
4566			3631	1309		5448
3013	6848		3322	868		3469
4952	5827		3000	1859		10411
6047	739		1487	1293		3146
5989	3209		1781	3059		3911
15418	5194		2205	4681		3679
8116	3329		3336	8169		8278
3649	2774		1713	2935		4083
10794	1958			6066		5357
10727	4848			3729		10930
2579	5125		2905	1881		9909
3562	3313		4813	1892		7692
10608	4008		3411	3623		9828
10368	3404		3545	3530		4774
5170	2056		2156	3062		7912
12533	556		2596	2790		6568
3352	1127		2381	1663		5582
3409	1198		3558	2545
5777	2004		1649	2079
5465	1857		3011	2047
3565	1215		2177	2120
3283	925		2688	2003
2735	1886		1745	3514
7282	1089		5560	3211
4403	2494		3968	3187
2478	2558		2615	2063
5344	3645		2147	4448
7568	3221		1729	4403
5365	1989		4498	4894
2814	2136		2084	6171
3731	1766		2764	4926
4966	1421		4213	2034
5863	2867		5485	1936
7618	2998		1733	1941
5527	2317		5437	1653
5470	3772		4577	1935
2862	2653		3388	1605
5904	3969		2247	2123
6411	2947		3111	4360
7002	1891		5126	1611
9725	198		2231	6136
6142	2721		1452	2101
3413	2576		2303	2496
6132	2689		1544	1382
5011	1659		2088	2578
4329	1286		5116	1779
8980	1651		2053	2422
4367	1346		998	2407
4230	2021		5103	2777
4156	5831		2621	2008
3929	1823		5020	997
6230	2791		2190	2297
8254	2566		1855	1821
4823	5642		4361	2478
3926	2058		2318	3387
3591	1758		2177	6113
3196	1907		4605	3281
	2246		2845	4520
	2351		1903	2034
	2580		1086	2407
	2366		1542	2381
	3018		2935	2341
	3503		2312	900
	1502		3854	4584
	2157		6202	3753
	1592		5753	3231
	1621		2865	5783
	1306		1992	3642
	1397		4920	5532
	3720		2750	3381
	1071		2563	1420
	1757		2802	1949
	2962		2470	2680
	1948		2153	2761
	3006		4620	4794
	1430		4626	1584
	1152		2328	2697
	1871		2060	3409
	2921		2412	5308
	3774		2254	1303
	7718		3955	3228
	4166		3027	2570
	5325		1475	2634
	1596		1962	3518
	3675		2553	2719
	4769		4320	2413
	7919		1962	3115
	2515		3245	2982
	1746		1684	2687
	1023		2093	4026
	3378		3320	5538
	2098		2442	3187
	1875		3487	2944
	4597		3225	5536
	1790		5855	2057
	4662		4641	4537
	1154		2526	2350
	1703		3893	1239
	3511		2435	3396
	2311		1969	3064
	2548		6833	2307
	3127		2407	2255
	3180		4314	3742
	1498		4465	3939
	2694		307	2353
	704		3562	2275
	1224		2988	5457
	1438		4393	3717
	3148		2473	8363
	2265		4872	3353
	2490		2622	2538
	2374		4475	5872
	1120		1631	7231
	1703		2184	2454
	1222		6000	4012
			2290	3841
			2146	1773
	2781		2180	3476
	1663		2420	3257
	2187		2285	2241
	1078		2365	4443
	1192		4743	5877
	1469		4111	1241
	2956		5928	6985
	2230		10500	7033
	6979		4697	2271
	2536		3960	2206
	1121		2055	1287
	5880		6874	3119
	3230		7755	1925
	1141		12446	4381
	2725		5466	2691
	4827			3037
	910			3842
	1070		992	2179
	2309		1695	1686
	5729		1801	3247
	2366		972	2483
	3036		1933	811
	2931		1548	2720
	271		1689	4685
	2509		2647	3161
	7459		293	3826
	1549		1345	1579
	1133		810	2560
	1722		3157	11227
	1765		2892	1141
	9773		860	4246
	1147		752	3423
	1154		2331	5644
	5933		1216	1785
	6929		879	4596
	9169		1358	2834
	3791		1579	4364
	4998		2958	1690
	6081		1534	1818
	5405		608	2177
	7452		1788	436
	3951		950	5674
	1996		3641	3192
	2664		2096	4262
	2883		1207	7437
	3253		1601	3390
	4505		1273	2440
	4354		1411	4020
	3192		485	1206
	4915		1538
	2145		1454
	2369		407	2306
	1890		693	1163
	2880		1390	2940
	2275		743	523
	3555		2037	816
	2853		1118	5364
	5150		440	1577
	7783		1167	610
	13615		1061	2160
	3614		633	1647
	5944		731	133
	4098		1309	5546
	3781		442	2126
	3691		1102	985
	3807		1085	3306
	1943		2360	2126
	334		1101	1991
	1001		1175	3788
	2884		975	1361
	5149		891	2830
	3116		865	3877
	2803		2208	3004
	1440		808	1816
	2783		1020	1560
	3307		920	1859
	6636		890	1267
	4559		753	2576
	2543		1116	6679
	1947		2424	7517
	2008		1803	5312
	2341		803	503
	1237		2316	3119
	5067		917	4531
	4178		1013	2465
	3902		3260	905
	4933		1187	239
	898		1119	2712
	2494		906	2408
	3447		2577	1900
	2531		358	1978
	1289		867	1622
	4806		2315	7530
	2671		1325	432
	1763		650	1926
	1550		965	534
	3234		703	1832
	377		1200	1595
	1596		1284	224
	1508		1147	1195
	600		646	1051
	1480		796	825
	1053		608	2092
	226		542	1743
	2756		1373	1952
	6100		740	1311
	1707		825	3152
	1629		323	3337
	1287		376	1772
			316	1299
			682	3104
			630	2230
			358	2126
			531	4939
			942	1282
			884	2187
			1013	2933
			762	3412
			540	1275
				998
				2885
				2913
				2289
				1360
				1320
				3888
				2462
				8445
				5979
				6803
				4434
				7695
				3602
				7745
				2253
				3353
				5855
				1745
				5393
				7822
				1146
				1626
				3291
				3721
				2628
				4173
				3534
				3058
				5109
				3546
				2122
				2076
				3431
				8009
				3349
				4761
				2169
				8416
				6611
				4159
				8338
				3931
				5475
				5489
				5462
				7303
				4642
				4938
				1836
				3611
				6635
				3040
				2322
				3706
				10333
				5183
				10439
				2790
				6534
				3129
				6550
				4453
				2756
				1014
				8863
				5314
				3181
				2056
				6288
				468
				798
				876
				1099
				3068
				541
				1862
				1805
				984
				1014
				2432
				1083
				2510
				5092
				2515

## Sheet: Fig. 3H
Experiment 1			Experiment 2			Experiment 3			AVG normalized to Ctrl
SM197_Ctrl_G1_M_pc	SM197_IAA_G1_M_pc		SM198_Ctrl_G1_M_pc	SM198_IAA_G1_M_pc		SM200_Ctrl_G1_M_pc	SM200_IAA_G1_M_pc		SM197_198_200_Ctrl_G1_M_pc_mean_norm	SM197_198_200_IAA_G1_M_pc_mean_norm
									1	0.33
									1	0.29
1148	263		4200	176		975	250		1	0.24
1169	243		817	192		1730	207
1246	144		895	214		3112	597
1587	478		1970	198		4063	341
876	599		1977	301		618	273
1441	282		912	721		2007	280
2050	1143		1308	147		1838	238
864	845		791	880		2384	159
4363	582		746	932		3714	354
620	310		1237	426		72	530
1562	438		1234	368		100	634
425	117		630	858		1976	352
656	142		1241	395		1140	757
1994	512		2268	614		1230	1073
884	649		1468	223		106	1105
1625	508		2202	1195		1526	2331
1050	793		1279	609		3313	1280
2143	276		779	302		1279	4505
480	170		3174	1103		89	2474
2392	1105		3723	359		75	223
3491	175		2619	991		2616	1085
2713	173		2078	451		1835	566
3217	363		1681	301		77	537
320	139		779	119		74	250
737	264		1853	542		107	412
3532	346		3600	137		1852	501
3643	567		1637	484		1081	309
1733	199		688	349		2075	237
388	611		3162	117		84	215
2388	315		2139	378		1388	412
1099	881		2636	395		2328	930
436	334		1438	474		101	306
2620	325		748	476		97	628
812	1994		5642	1855		101	159
3518	435		4863	237		85	232
2403	1265		267	720		935	345
2713	734		841	2397		2354	584
2085	343		3138	836		2271	179
583	242		422	465		81	412
314	226		1784	1867		1274	210
2018	207		1075	148		86	239
753	183		4356	219		89	705
594	406		3695	369		1029	421
2768	863		886	759		737	239
1038	596		4106	834		1041	489
660	596		1565	101		3065	370
1586	249		1601	1232		1147	608
1281	497		514	290		2294	649
1106	462		784	1189		2344	472
1795	397		3186	176		1449	1079
4067	315		1099	351		2052	276
748	786		1553	189		2519	685
2341	464		1254	921		1864	197
1644	508		978	1005		3848	799
2121	2080		1761	337		2544	539
3029	430		1280	370		1131	1431
2229	229		1661	2141		2488	921
1153	527		1555	594		3631	744
509	558		1398	1137		2782	976
1156	857		2874	432		3172	293
695	958		956	2078		2962	1242
1345	111		1702	179		2767	133
1080	1837		1268	151		2603	1966
1481	331		1385	285		2532	1056
919	153		567	782		6432	223
3430	281		1702	1004		2003	595
893	878		624	184		5807	229
497	180		3202	129		2575	467
466	1104		2470	469		1750	1773
413	365		1856	1501		4914	438
430	362		2809	378		4924	370
1551	254		1100	623		2394	287
1921	305		1665	480		2305	618
1727	1264		3943	134		2380	318
868	723		1674	195		2778	241
1869	492		1212	719		1126	428
1186	276		1418	1264		2884	234
2110	328		4626	633		8088	120
943	200		1741	385		5186	107
1581	365		1368	333		2892	825
501	292		2461	945		2205	1086
518	241		3611	198		2632	356
1804	296		2647	375		4022	542
1136	736		4527	935		1383	591
2085	951		1358	750		1393	732
937	184		2513	214		2381	384
4615	1387		1210	270		3462	322
754	180		3426	863		2810	135
1898	419		949	1552		3694	312
594	317		2915	662		3951	391
3612	498		3272	1063		5975	102
2130	655		3399	461		2903	223
978	412		1816	626		3442	1079
1589	392		1121	1005		4324	325
603	406		3418	1298		1920	502
681	492		1230	357		7360	688
1411	199		1141	1517		5565	153
2450	234		2000	622		2777	462
1944	829		2629	696		727	402
2022	406		1846	1021		1821	292
643	272		6421	818		1686	551
922	380		3434	2684		3221	235
1192	734		774	1181		2125	279
1113	407		2684	246		2536	604
879	462		2489	286		2746	433
1844	404		4678	167		2664	361
904	1164		2527	599		3961	342
1668	190		5927	1546		5518	379
623	486		2045	375		4970	828
1291	465		1396	654		1499	468
1989	412		2426	800		5508	234
2002	238		3863	261		1948	1016
2472	294		1713	484		8211	675
324	420		2370	778		2674	531
966	722		2642	374		4561	1358
3867	339		1956	1152		5096	156
2731	1097		4508	862		1378	509
1155	429		7945	1086		2947	1742
873	1378		1052	276		2268	117
1431	376		2642	423		3189	1247
815	1206		1914	344		1959	1264
1663	586		1331	1057		3992	567
2369	875		1130	1449		2034	71
3314	352		1772	1679		5855	381
1369	1341		2178	415		4128	123
1134	792		3270	632		4739	145
592	371		2547	248		2828	855
1492	399		1133	170		4842	865
3137	409		2631	520		3223	363
3115	241		4498	254		2620	409
1693	176		1557	204		1317	434
862	736		1782	682		1856	323
4638	276		2573	719		5209	433
1084	389		1268	420		2747	576
1895	644		2933	383		2951	776
1492	562		3089	524		1384	577
2266	307		828	123		3996	674
2480	327		1667	444		2652	136
1521	674		2082	630		6653	202
2028	894		3988	711		4382	618
2207	382		2729	355		4660	500
2933	162		1620	875		2979	791
2735	399		1564	776		2168	884
1660	360		2364	241		5223	968
1229	344		2444	639		7307	624
2393	502		2763	408		5210	275
611	1080		978	284		4161	260
1107	812		2332	521		3204	520
916	196		2080	228		3784	229
1410	330		1543	136		4170	1240
2481	234		693	362		3563	520
3030	318		2384	231		3460	225
1629	514		1133	250		5830	353
2213	222		2697	265		2248
1771	246		1280	526		2159
2670	564		1564	179		3054	192
1657	256		1292	474		1696	186
4704	206		1595	258		3005	513
2797	614		5789	439		1675	299
2854	148		1459	312		2676	149
1592	215		2127	194		1981	205
2181	1878		2008	428		2364	118
1727	732		1664	1275		5712	130
1143	530		2288	249		2038	202
1301	233		1825	299		4220	172
1410	159		1050	710		3734	225
1929	275		1220	329		1895	268
1281	661		2726	163		4896	219
1180	439		3541	144		3574	336
1499	335		1824	764		5141	1465
1966	1298		4237	356		1664	537
2312	473		2855	292		3906	168
3238	1711		2600	237		3010	237
873	239		1203	1265		2901	274
1090	925		457	518		2503	222
1485	422		3290	682		8372	422
1502	310		1407	228		3131	325
1298	597		2271	1740		5315	138
3698	634		2007	625		3212	88
1360	646		1152	195		5052	223
3818	412		1485	417		2914	445
955	238		3944	381		1489	323
941	403		2726	380		1708	236
3241	1311		2256	537		3595	83
2173	1190		1747	540		1550	322
2553	425		2272	424		1675	448
996	297		2618	334		1386	156
4545	652		1213	1128		2501	332
4607	369		1303	959		3087	398
2549	471		1972	397		2224	1131
1680	810		2948	356		1568	512
2115	552		1623	634		2393	132
1970	605		2341	829		1342	541
1806			4075	273		1911	339
1107			2210	353		1584	940
1433	945		4076	412		1015	285
2975	1500		2534	300		1960	598
1085	260		5193	405			231
2997	477		3543	92			462
1884	653		913	317		2405	487
4046	512		1741	202		2444	402
2465	933		2078	320		3922	516
1315	1177		1824	257		3151	342
4531	1519		1536	386		4745	526
2899	312		1480	326		5103	90
1247	494		2915	188		1747	110
2084	1183		891	656		4091	84
4009	550		547	193		5865	138
1001	1205		1749	308		3048	391
3772	1023		907	1195		3842	390
1652	728		753	598		4040	328
2903	855		2333	110		2994	471
1661	784		1134	312		1228	143
1234	303		2039	294		1961	131
2224	1206		2199	756		1354	102
821	833		860	98		1553	961
1566	1999		1605	178		2633	616
3500	312			180		2478	313
2765	573			326		1730	547
1584	395		1060	177		1487	297
1827	422		420	514		2787	124
995	664		1378	985		1198	820
1302	653		871	673		3035	550
2906	555		1723	866		1673	100
3701	891		881	234		2900	287
1608	509		868	297		1511	70
3192	571		531	341		4806	211
1043	322		497	308		1282	426
825	526		2464	281		2200	197
1994	349		3739	450		3552	474
1971	535		1433	584		1889	171
2193	201		808	1320		2574	461
1468	749		294	2021		1590	159
1332	580		801	681		2204	412
1195	273		1773	368		3579	396
1135	835		3815	1119		2570	270
1506	632		1343	177		4793	319
1905	556		2350	1037		1554	571
2260	291		1297	198		2742	182
684	218		1442	215		2497	341
2308	857		2488	397		1221	505
1243	827		3215	221		6285	489
1817	249		646	129		3376	655
1931	305		681	276		1839	154
1266	484		1330	477		4618	69
2324	567		4034	180		4270	233
314	761		645	133		1673	181
2424	197		1446	211		2069	1060
1847	732		3376	318		4011	386
1516	1311		5365	1037		1737	332
867	998		424	493		4983	260
5115	1692		3413	218		1550	610
1105	1056		977			2451	408
862	678		824			1724	719
1616	330		4160	166		3887	108
2973	720		6078	491		2217	105
1148	500		2506	423		1649	738
2050	1278		917	141		3102	146
1043	1604		4579	122		1374	432
1420	636		2731	1282		3788	525
906	2018		2840	167		1517	455
1258	741		1330	451		2614	370
970	1229		1005	130		982	202
593	1015		491	538		2614	503
5925	1733		5218	174		1225	213
526	752		559	145		4189	766
2647	2329		757	342		3853	184
482	766		531	215		1209	667
970	561		1714	151		2498	267
2901	1112		349	155		2680	590
1346	355		1252	513		1636	253
3111	329		3652	1046		970	155
2941	367		5369	341		3678	173
804	352		421	115		879	319
1323	1247		376	188		2064	508
692	490		571	180		3284	188
2488	534		1252	651		2669	398
2119	627		2630	176		1949	267
1247	838		350	745		2629	311
442	1454		1010	389		2079	170
1420	429		2189	132		1538	204
469	197		5172	161		3091	582
526	654		4574	453		2565	181
6099	870		1786	874		1393	824
547	377		187	1670		1769	90
3002	974		813	113		3510	485
6877	619		3263	1601		3184	246
4779	1669		2124	271		1483	436
975	484		2669	303		3668	449
1289	276		4777	227		1109	210
1912	396		2609	592		1421	380
2478	823		4281	595		1611	138
636	282		4931	236		2413	312
531	276		2064	867		1986	213
420	340		2851	334		1562	88
602	159		2103	990		4274	144
	641		7503	324		2057	303
	1183		2493	614		6282	336
1553	1683		4981	160		2140	121
1267	843		3317	248		3138	632
1013	411		3772	227		3232	542
2301	878		2019	598		2128	563
1474	679		4216	1016		1622	1345
1201	297		4880	438		2670	136
1264	282		3514	364		7592	394
2464	755		2799	222		3683	499
2061	279		2818	862		6241	167
1233	339		2610	190		1039	415
672	753		3817	188		1321	495
1496	812		5896	697		4774	140
2323	418		2394	700		3531	177
1079	536		3680	327		1174	118
2171	2022		2534	458		2033	91
2210	865		2018	295		5889	333
1376	450		1940	329		1539	347
592	720		5786	279		1903	604
1638	1763		2555	271		3301	773
951	311		3161	211		2629	811
2630	741		3996	357		1649	150
809	716		1275	816		5089	642
701	1487		2804	410		1625	242
1495	469		1799	153		1408	481
1262	1425		4999	270		4220	792
1381	569		1763	591		4272	986
4700	516		2797	580		2333	996
2009	591		2115	219		5082	736
3482	201		3607	443		2020	320
1029	558		3583	191		2670	317
2095	139		4319	722		1792	452
1737	1889		3546	731		2899	86
2571	398		3171	414		2731	364
1119	1408		1109	400		2867	879
1029	625		3050	123		1511	1211
3107	674		3405	275		1960	1500
2581	374		2194	184		2810	179
2471	351		3700	110		2086	322
1774	761		1305	195		1191	320
2385	754		1187	295		4455	509
1696	976		4458	512		2838	294
3674	131		1817	212		1697	760
1829	689		2653	1229		1687	202
1330	681		2308	207		1459	162
1462	147		2159	329		1781	474
1462	271		2689	303		2252	222
1171	589		1784	351		1320	977
2978	395		3222	469		3509	1405
2173	592		5141	766		2641	396
1262	198		1495	196		2173	330
920	265		3066	783		1724
1353	900		1213	425		4252
1009	363		1999	488		2978	458
2345	571		2042	200		2349	522
1600	1602		2771	187		1281	198
1619	581		6869	377		2059	176
1238	270		1780	600		831	664
1508	235		1269	374		3417	805
494	527		1439	624		977	471
575	1229		4588	248		3644	208
1778	477		6011	705		931	255
4194	319		1251	219		3922	1042
6195	354		2084	422		1549	252
2461	414		1144	2379		1999	367
1479	1193		2441	315		933	309
3640	353		2927	1047		1312	614
822			2516	2337		959	226
1273			2988	285		3614	210
2582	393		6463	415		2836	299
1310	295		2979	363		1443	624
3912	278		3202	298		2038	245
679	912		1419	618		2187	1092
3674	361		4669	237		2825	263
871	1494		2164	177		3158	478
1802	713		3868	1014		3361	487
2024	613		3029	616		1893	220
3553	652		1195	727		2776	314
5208	421		2133	661		1304	661
3254	258		1249	504		1846	342
3153	675		2199	477		2085	693
2975	321		2121	145		1553	1001
1048	238		1902	565		1271	1497
3775	1163		2720	328		3658	413
2239	892		1864	482		1597	358
2252	1344		4055	413		1174	386
1928	1021		3106	242		3677	429
1684	307		1376	403		2347	572
4828	216		2645	367		2393	1640
1703	204		3390	290		2312	312
2146	1139		2112	749		2554	346
2744	191		1395	676		1622	389
2976	360		2388	2071		1877	954
640	780		2374	236		1982	514
1282	221		1410	304		3587	499
2667	1211		4892	218		806	541
3253	941		4861	647		1181	576
1787	493		2676	765		2043	493
3334	805		3173	320		1531	517
3968	197		1899	824		2101	1534
5387	1670		4586	413		1789	425
2432	1920		2070	143		1495	181
1637	831		2479	484		4234	651
557	1256		1873	404		1196	448
1454	283		2876	179		1794	726
3560	1178		3608	219		3109	359
3603	981		1461	851		2453	235
828	718		3050	384		1633	983
2050	764		1157	457		2019	478
1696	765		742	233		2010	470
1395	444		685	210		4007	213
1181	1055		525	722		1473	441
2316	233		357	1607			1047
2301	293		747	376			190
4203	1202		416	813		2538	335
2826	985		563	146		2033	1077
2397	416		1091	411		1977	622
1023	191		1151	311		1937	353
4411	1443		3307	179		3929	263
1647	495		1311	114		1369	688
2016	704		1214	143		3705	888
1736	432		980	140		1264	148
2577	996		1099	86		3376	1166
2691	606		933	781		3479	269
685	674		1866	1247		3487	574
1004	250		1682	540		2003	308
778	465		1689	90		1944	245
2261	301		1319	202		3163	381
2164	715		1641	1332		206	1235
1838	967		2741	122		1821	1600
2963	473		994	250		1738	215
205	768		1652	188		2828	1172
2401	385		1668	272		3038	250
1082	567		1963	216		3999	1095
2915	290		934	583		2024	498
2706	161		533	869		4582	311
5287	645		1956	412		3615	1066
3439	793		2630	194		1818	1739
2734	723		3258	689		2291	898
1535	605		791	182		1931	187
2019	653		1469	1130		3023	1123
1177	1704		2282	184		2801	219
3216	354		2067	128		2136	297
1892	1380		1153	236		3903	265
2418	373			622		1386	408
810	1477			221		1321	625
732	638		708	184		1364	632
922	387		2360	169		2660	2140
2473	595		538	610		1786	362
1123	732		232	155		6556	435
1717	309		1365	158		1960	718
1740	360		971	485		3766	935
1270	345		842	458		4155	445
1552	1338		390	170		3907	384
3562	584		943	752		5132	599
2414	432		474	170		2301	367
1805	316		773	266		5499	525
142	746		1285	327		909	287
1641	537		1167	317		1832	212
1363	593		884	525		6806	144
1435	620		184	284		5029	875
1221	806		672	335		3829	676
2757	678		1211	239		3069	909
1108	533		435	1293		1703	1943
1459	1356		567	514		3497	565
2525	411		774	204		3663	752
803	1022		905	525		739	466
1049	1163		1456	231		2243	731
1251	712		958	239		2006	1359
1685	670		1444	152		3888	618
1434	1100		1942	443		2706	509
1660	468		1413	401		7108	800
1973	521		1387	461		2343	97
2835	1286		794			2261	584
3636	1204		1353			5650	1301
1678	614		428	227		1988	212
3197	422		689	197		3722	975
1272	617		1146	222		2038	372
621	1477		925	215		2611	695
702	460		1160	172		3356	489
1128	1188		967	219		2546	1529
4830	1552		719	183		3441	442
1581	384		592	402		5767	272
1390	555		1070	240		2934	211
3257	1015		1567	144		2236	804
4426	477		715	192		3599	233
1956	283		522	194		3841	563
1604	343		1008	247		3664	325
2980	933		793	400		3127	292
3389	401		1197	387		5738	1554
1741	1089		1164	501		4737	299
3567	652		1296	200		4161	538
3691	928		951	204		5974	548
969	1000		1315	563		2172	219
1337	772		2716	176		2306	222
1412	901		1983	184		2628	650
1197	300		900	302		2744	1168
2137	442		1014	204		2132	182
1122	320		1003	211		1708	160
1469	1259		1361	168		2317	429
1015	907		385	432		1860	224
1365	565		626	298		2621	2538
2065	678		1182	152		2045	135
1154	649		1255	364		1223	855
1517	288		441	129		2184	314
1763	401		2499	158		4942	1706
1196	570		923	173		1546	270
1468	668		1004	234		1485	603
1378	371		1041	155		1704	1491
2100	1402		899	476		2714	1435
1261	1370		1000	227		3269	131
2501	529		798	457		1751	1387
2737	1160		785	279		1626
3823	2061		818	214		5390
2822	217		381	236		4234	374
1969	581		373	418		2065	1718
1697	165		1381	164		5512	1793
1305	454		1121	727		1542	833
2773	418		543	326		2910	255
1393	558		462	227		3671	487
833	525		1018	173		4905	801
2436	1068		1284	269		8310	1390
3970	246		1579	414		1206	343
1985	414		2150	162		2876	1215
738	186		1046	508		4280	1153
1815	354		528	648		1229	742
4111	583		763	568		4423	3023
4072	274		1001	242		2157	3593
1361	1452		491	229		3777	277
2589	639		1262	229		3112	270
643	305		610	225		1517	207
2793	480		708	208		1891	802
943	385		784	301		2595	1073
1039	418		482	338		1951	207
1322	330		461	681		3571	270
2663	931		637	1038		6528	822
1826	408		1322	235		2414	357
3302	1247		704	338		3160	1054
1488	779		1040	202		3219	1148
1117	503		2013	336		2127	152
1990	507		1842	288		1142	697
2731	285		518	626		3134	1376
1561	484		1468	882		2182	685
936	230		2304	529		1776	115
1081	621		377	173		1445	291
1136	157		787	139		2013	464
1178	333		2159	486		3775	268
1296	267		401	744		4694	287
3948	204		522	156		1876	113
2191	433		1958	328		1566	281
1408	326		992	262		1747	462
2279	132		1400	1239		4693	103
679	1068		620	1116		2096	229
1425	957		1361	222		2632	181
2085			1304	153		1685	347
2140			3515	565		4029	420
1770	486		1186	254		2227	1048
1399	109		607	1960		3610	165
1112	168		3788	192		1952	529
731	162		4760	241		1994	940
1130	981		1975	277		3025	1222
705	190		849	209		1106	1878
1793	862		1221	278		5024	391
2055	226		977	313		3452	273
3041	1071		2554	322		4225	308
1786	146		2281	2109		2020	250
1517	442		508	708		1580	907
1838	223		538	599		2003	305
1437	663		1121	227		1860	264
2239	175		939	328		989	452
957	230		2892	956		4498	369
2204	126		2302	171		4136	476
1078	543		550	161		3478	1432
1023	926		2614	413		1463	279
2157	436		1065	899		4376	175
2454	155		6276	1050		3033	242
1771	206		4917	363		4108	306
1408	284		1891	285		4263	337
2141	281		775	698		1378	315
2392	345		7622	330		2557	279
1579	168		2824	374		4240	299
1025	254		1509	342		3925	87
3230	256		1025	190		1901	656
568	394		1242	286		3262	443
1854	552		3872	255		3541	740
558	243		1431	292		2927	407
1447	539		1068	2673		1887	415
1305	302		1774	526		1890	514
1132	192		938	299		3040	144
1079	503		1150	639		1542	127
2485	505		2816	505		3937	107
1680	211		1734	760		2112	356
1282	338		1168	1169		2231	106
2004	713		2390	1212		5065	109
	1328		4038	304		6090	401
	311		2124	161		1664	176
870	1032		1579	222		1529	399
718	178		3981	316		2855	741
662	229		1557	232			334
2561	208		2094	401			589
3679	1636		1825	277		128	1159
164	375		1777	220		374	641
878	716		2035	981		626	502
995	464		1314	771		1431	297
2025	1035		2428	418		395	118
1040	1868		1451	175		709	627
868	593		1272	565		212	248
1201	399		1879	795		1923	1895
573	2634		2749	382		553	1015
1311	1402		2757	376		2987	139
915	384		2325	1612		3582	1181
901	360		4097	350		438	203
705	480		2521	405		2896	1129
573	541		2761	620		277	242
343	354		3377	310		166	1452
965	394		3079	614		97	124
2006	234		935	228		1750	238
670	724		657	359		1486	198
1463	520		2828	892		172	134
1085	522		1184	240		140	359
215	1819		973	707		232	269
2370	333		883	179		1155	190
587	1006		1247	179		279	257
936	960		810	1029		371	139
889	200		1399	1080		884	145
1433	305		3077	209		302	810
790	491		1906	174		288	200
1176	704		3570	1234		432	170
1535	349		2174	408		390	330
2282	443		968	280		799	198
1053	810		2905	869		679	1803
1105	988		924	296		2460	871
1265	425		2061	1391		1859	267
1850	1203		2074	380		200	1014
1428	368		1645	456		2298	629
600	839		1913	1088		161	449
3052	313		1139	818		532	1038
1057	255		1132	441		2800	503
2234	1053		903	1136		3257	1599
1620	123		1207	477		297	1699
1054	257		2695	305		208	310
2697	837		1085	205		156	767
874	517		2295	255		2483	1068
3600	233		1815	657		5323	1263
1074	157		1343	1217		1843	746
1276	742		3109	157		1546	1424
2103	282		828	899		2460	679
394	712		3363	595		1632	661
466	1136		3277	875		3176	532
765	452		1166	237		2832	800
2469	446		647	155		2526	2472
632	1130		2292	198		5495	907
1987	200		1513	951		4792	127
1215	527		1664	626		2993	2399
804	970		1578	364		4164	1183
2081	180		3000	2593		3712	517
972	263		1579	5037		3709	297
1291	426		2020	1599		2518	631
1002	422		1001	187		2643	306
1835	245		1307	1786		1501	295
1188	457		453	1001		2138	316
726	179		779	382		3983	332
2976	393		435	256		2087	231
1192	318		1282	450		518	224
2916	531		2196	630		2686	244
1104	612		2600	3580		3159	185
1582	465		997	208		1303	372
878	1044		1564	838		3003	355
1822	478		1758	385		806	259
1465	270		2222	220		2729	772
1156	996		1012	297		1635	176
650	1935		728	459		2152	2249
927	229		1122	1234		1940	375
2015	285		800	3233		3411	690
1357	272		1332	1099		2017	304
3911	905		558	210		1231	1771
2670	1188		1756	903		1278	4380
982	276			300		2339	1287
1870	990			517		3773	371
696	1984		1509	750		1368	846
1166	741		2290	328		4251
1331	517		802	577		2084
551	555		942	753		1523	277
2551	202		839	3265		1736	816
1163	657		2981	1180		2972	958
2096	376		1926	218		1464	926
1244	556		721	876		2417	263
1177	740		3036	442		1367	415
941	288		1045	584		3274	301
3987	772		771	336		2825	588
1142	182		4245	438		1400	471
2370	155		2819	272		2050	398
2314	457		1776	1531		1857	527
1293	236		948	486		3108	478
3494	844		1211	967		1802	1025
2774	479		976	259		3444	268
2183	255		2154	336		3469	242
3784	1456		947	677		1573	894
767	171		1939	1207		1036	1208
2267	847		1559	218		2066	493
1172	446		655	164		1735	633
1102	221		1654	429		2448	374
922	197		3581	524		3159	1103
1444	324		324	232		1549	2049
1134	1529		213	474		1445	101
1592	160		1997	387		1189	348
1463	1165		1576	977		3739	1156
3242	485		2844	378		994	802
1709	601		1096	205		3289	523
1146	423		2696	1806		2013	1337
1457	553		4253	691		939	590
1862	189		3047	157		1430	255
974	349		620	352		2695	1607
1957	1126		1622	1013		882	1111
3162	843		1547	160		1330	470
2709	723		1756	462		1079	324
1386	311		2112	890		1763	778
1461	421		1910	548		1389	186
1845	511		4620	217		2146	453
1219	1463		3073	196		3520	3369
1285	618		1346	379		3782	1375
1300	403		1672	366		1568	364
1433	818		2474	250		1381	623
1520	199		1924	187		1114	122
2294	1262		1457	222		744	459
2651	482		4657	125		1161	533
2059	244		2015	525		1135	908
4565	517		977	171		886	402
2799	223		1090	203		1147	1226
4073	176		948	424		2093	1153
4586	148		1511	521		1787	132
1545	224		1030	450		1142	295
3066	315		1159	432		419	733
2022	222		2977	238		754	1195
1296	708		971	317		1322	738
1728	295		2366	259		1575	310
3690	139		807	646		890	447
3002	218		1225	670		791	537
1309	296		2571	371		1492	881
2140	539		1139	542		975	716
1073	190		835	444		488	295
2599	461		3660	1292		839	378
1679	226		1183	594		1817	845
1646	202		3504	186		1954	857
1672			1790	216		855	577
1509			942	242		1383	563
1321	191		1059	547		1031	459
2091	486		2703	959			433
2051	139		1121	912			217
1808	1172		1450	374		2295	976
1001	211		902	300		3105	1047
3119	833		2599	696		1675	1546
4533	479		2107			6550	579
536	222		1291			4211	748
1306	170		1693	505		1685	335
1972	384		871	1481		8144	313
1165	288		1541	198		1484	583
3145	400		1233	606		1491	1096
2267	1398		2045	437		5719	779
1845	871		1587	1061		3081	1698
3965	152		514	130		3972	424
2231	290		1347	1216		2432	1041
988	286		2254	1444		3645	1583
3261	613		1369	1033		2721	457
340	302		1762	438		2085	852
3300	538		646	310		5017	311
1743	142		3094	775		1826	621
4977	557		1590	373		1453	786
695	1527		1477	243		2069	387
949	258		676	182		2383	424
992	874		2390	300		5241	598
2138	392		2272	219		2899	1298
1940	371		1881	200		991	2071
1634	172		1510	153		2886	1015
264	222		1319	412		1015	1575
1545	226		1608	307		1614	719
642	208		1200	946		2122	3403
4264	244		1130	108		4942	719
1926	301		1126	356		1739	762
724	528		2523	459		2988	422
1715	473		1991	1903		4495	1552
1323	343		2000	604		3167	1335
1529	240		2035	476		4454	935
923	206		1347	151		7523	389
2855	216		1288	173		1957	725
2391	813		2965	906		2141	2013
2177	1400		2899	640		9857	482
1563	612		1795	121		1414	3431
416	162		1950	123		6086	635
482	394		1557	183		3263	2833
2526	318		1919	575		2988	570
1069	256		3806	1840		6296	1738
979	948		1889	1095		2755	1514
1032	292		1885	313		1948	2257
973	514		2406	209		1089	1319
1679	182		3181	183		2026	362
888	1099		5035	205		2784	535
1521	1285		1475	628		6604	303
1194	624		1675	542		3118	534
1498	240		1418	196		1169	439
3169	225		3105	851		1819	3411
280	531		1808	204		1588	1447
544	291		2719	289		5466	1559
1108	203		2465	154		3007	1499
3008	232		719	298		3579	2689
4078	276		2989	697		2019	567
3029	223		1875	407		3289	323
3468	269		1423	781		7083	426
876	316		1230	967		3245	768
1669	331		3143	783		1673	616
1442	597		5438	220		4057	580
1693	902		1494	497		1997	1227
645	290		1481	180		5171	703
367	523		1602	345		8211	519
1699	1153		1575	376		3585	574
1039	993		978	167		3132	417
624	162		2163	219		3973	630
1336	1477		2925	603		3054	162
2311	480		2868	109		2198	179
1678	189		894	650		3019	1171
774	181		511	277		4295	266
2783	550		2158	195		7410	493
1541	458		511	205		5824	932
1259	1141		1760	356		4894	943
979	665		2430	194		3680	156
946	551		886	907		1698	741
1807	253		2533	173		1436	412
2025	368		1640	374		2036	1794
1588	513		3167	184		4536	830
1617	321		4000	291		4884	774
567	1087		225	1169		4158	1221
971	218		1534	724		2261	277
1376	1686		912	329		2463	478
677	269		1367	514		3334	918
943	267		1031	990		5484	476
424	268		1347	336		1797	208
998	215		784	280		3570	259
1649	320		2068	203		2057	1144
1196	131		1212	485		4597	168
1552	241		1600	464		1698	365
1912	1018		216	696		1898	735
1116	187		2433	170		2106	369
1784	398		2665	284		2845	226
427	315		1548	524		1832
2058	244		2009	158		2343
2618	865		2348	522		3366	563
915	143		3655	273		3476	177
1494	195		3028	148		6214	357
860	544		1392	424		3226	342
2337	254		2227	238		1120	1835
2120	315		2273	292		1325	1602
1675	176		946	151		1905	870
1109	187		1142	558		4228	441
271	262		1519	702		3831	1570
724	245		2651	978		2561	284
783	156		2032	674		1401	434
1025	260		1004	200		6326	1004
1038	145		1066	232		3535	717
843	171		3136	433		1795	1078
772	159		1470	726		916	155
527	234		2943	1139		3734	1269
943	191		1699	690		1490	1120
1038	207		922	502		1342	1520
	182		1522	451		1584	325
	160		1724	992		3893	950
2390	192		2038	881		1385	880
[truncated: 908 more rows]

## Sheet: Fig. 3J
Experiment 1			Experiment 2			Experiment 3			AVG normalized to Ctrl
[truncated: 2,123 more rows]

[truncated: 19 more sheets: Fig. 4C, Fig. 4F, Fig. 4H, Fig. 5D_CENP-C, Fig. 5D_CENP-T, Fig. 5D_CENP-H, Fig. 5D_CENP-I, Fig. 5D_CENP-B, Fig. 5D_DSN1, Fig. 5D_NNF1, Fig. 5D_HEC1, Fig. S2B, Fig. S2C, Fig. S3C_G1, Fig. S3C_S, Fig. S3C_G2, Fig. S4B_CENP-C, Fig. S4B_CENP-I, Fig. S4B_CENP-T]
